# Supplementary material for: Risk caused by the propagation of earthquake losses through the economy
Source: Nat Commun. 2022 May 25;13:2908. doi: 10.1038/s41467-022-30504-3 (PMC9132971; doi:10.1038/s41467-022-30504-3)
Supplement: Supplementary file 4 — Source Data [file 41467_2022_30504_MOESM4_ESM.xlsx]

## Sheet: Fig. 1
	Panel a						Panel b
	Production Losses			Direct Losses (non-residential buildings)
	Return Period (years)	Loss (USD million)		Return Period (years)	Loss (USD millions)		Return Period (years)	Q/C
	1.06604	4.42805		0.0552486	0.0781		1.0631	0.0251053
	1.09247	5.52217		0.0595238	0.103		1.08923	0.0304463
	1.12365	6.88664		0.0641026	0.136		1.1201	0.0367231
	1.16025	8.58825		0.0694444	0.179		1.15641	0.0441888
	1.20295	10.7103		0.0757576	0.237		1.19889	0.0528187
	1.25248	13.3567		0.0826446	0.312		1.24829	0.0620002
	1.30959	16.657		0.0909091	0.412		1.30544	0.0728034
	1.37511	20.7727		0.101112	0.544		1.3712	0.0855917
	1.44994	25.9055		0.11274	0.718		1.44657	0.100815
	1.53517	32.3064		0.126422	0.948		1.53267	0.116569
	1.63217	40.2889		0.14245	1.25		1.63096	0.134256
	1.74278	50.2439		0.161551	1.65		1.74338	0.155608
	1.86946	62.6586		0.184502	2.18		1.87254	0.179948
	2.01557	78.1408		0.211416	2.87		2.02204	0.203102
	2.18561	97.4485		0.244499	3.79		2.19667	0.23162
	2.38562	121.527		0.283286	5.01		2.40292	0.262077
	2.62368	151.555		0.331126	6.61		2.64944	0.290785
	2.91056	189.002		0.389105	8.72		2.9477	0.327334
	3.26042	235.703		0.460829	11.5		3.3129	0.355843
	3.69158	293.942		0.546448	15.2		3.76495	0.394111
	4.22767	366.572		0.657895	20		4.32986	0.419193
	4.89909	457.148		0.793651	26.4		5.04135	0.45368
	5.74465	570.104		0.970874	34.9		5.94227	0.476273
	6.81266	710.97		1.18906	46		7.08525	0.502544
	8.16134	886.643		1.47275	60.8		8.53203	0.531234
	9.85908	1105.72		1.84502	80.2		10.3519	0.548057
	11.9863	1378.93		2.331	106		12.6213	0.574286
	14.6425	1719.65		2.96736	140		15.4297	0.602848
	17.9662	2144.56		3.83142	184		18.905	0.624229
	22.1756	2674.46		4.97512	243		23.2656	0.661396
	27.6329	3335.28		6.57895	321		28.8996	0.684813
	34.9342	4159.4		8.77193	424		36.4633	0.705298
	45.0358	5187.13		11.8203	559		47.0155	0.734355
	59.4543	6468.82		16.2075	738		62.2368	0.742419
	80.6202	8067.19		22.6244	974		84.833	0.745773
	112.54	10060.5		32.0513	1280		119.319	0.746981
	162.134	12546.3		46.2963	1700		173.619	0.746161
	242.158	15646.4		68.4932	2240		262.512	0.743245
	378.184	19512.4		103.627	2950		415.771	0.722834
	627.116	24333.7		161.29	3900		699.876	0.695884
	1133.28	30346.3		259.067	5140		1284.96	0.665627
	2329.03	37844.6		434.783	6790		2690.71	0.629464
	5817.9	47195.5		775.194	8960		6905.41	0.591981
	19483.3	58857		1503.76	11800		24149	0.557481
	100378	73399.9		3322.26	15600		133315	0.529905
	963059	91536.2		9009.01	20600		1.4222e+06	0.509842
	2.25879e+07	114154		34602.1	27200
	1.94956e+09	142360		254453	35900

## Sheet: Fig. 2
	Panel a									Panel b
	production AAL
	Sector	Description	Total Exposed Production		Averaga Annual Loss
			(millions USD)	%	(millions USD)	AAL as ‰ of the exposed value	AAL as % of its total value
	S1	Agricultural-forestry and fishing	21665.7	0.0489284	33.9871	1.5687	0.0582932
	S2	Mining	45364.8	0.102449	20.504	0.451981	0.0351677
	S3	Manufacturing industry	85605.4	0.193325	133.273	1.55683	0.228585
	S4	Electricity, gas and waste management	17496.9	0.0395138	25.2665	1.44405	0.043336
	S5	Construction	36270.1	0.08191	57.2487	1.5784	0.0981906
	S6	Commerce, hotels and restaurants	54918.9	0.124025	64.263	1.17014	0.110221
	S7	Transport, communications and information services	46125.3	0.104166	75.7999	1.64335	0.130009
	S8	Financial intermediation	19103.8	0.0431426	24.6774	1.29176	0.0423257
	S9	Real state and housing services	23181.7	0.0523518	29.0342	1.25247	0.0497983
	S10	Business services	37826.2	0.0854241	46.482	1.22883	0.0797241
	S11	Personal services	38700.4	0.0873983	50.758	1.31156	0.087058
	S12	Public administration	16545.5	0.0373653	21.7425	1.3141	0.0372918
	TOTAL	Country	442805	1	583.036	1.31669	1
	Panel b
	Direct AAL
	Sector	Description	Total Exposed Value (non-residential buildings)		Averaga Annual Loss
			(millions USD)	%	(millions USD)	AAL as ‰ of the exposed value	AAL as % of its total value
	S1	Agricultural-forestry and fishing	232.606	0.00224265	0.504069	2.16705	0.00167081
	S2	Mining	28.9245	0.000278873	0.0272421	0.941834	9.02977e-05
	S3	Manufacturing industry	16110.3	0.155326	32.0023	1.98645	0.106076
	S4	Electricity, gas and waste management	836.749	0.00806744	1.92354	2.29883	0.00637586
	S5	Construction	17343.4	0.167215	47.3375	2.72942	0.156907
	S6	Commerce, hotels and restaurants	22609.1	0.217983	106.49	4.71006	0.352977
	S7	Transport, communications and information services	2993.42	0.0288608	8.65052	2.88984	0.0286734
	S8	Financial intermediation	2350.52	0.0226624	5.57032	2.36982	0.0184636
	S9	Real state and housing services	1082.92	0.0104409	2.93188	2.70739	0.00971814
	S10	Business services	20340.8	0.196114	48.8075	2.39949	0.161779
	S11	Personal services	13193.9	0.127208	31.4951	2.3871	0.104395
	S12	Public administration	6596.62	0.0636008	15.9516	2.41815	0.052874
	TOTAL	Country	103719	1	301.692	2.90873	1

## Sheet: Fig. 3
	Panel a
	production AAL
	Region	Description	Total Exposed Production		Averaga Annual Loss
			(millions USD)	%	(millions USD)	AAL as ‰ of the exposed value	AAL as % of its total value
	R1	Region of Arica and Parinacota	3262.13	0.00736697	6.25361	1.91703	0.0107259
	R2	Region of Tarapacá	10674.5	0.0241066	9.67251	0.906133	0.0165899
	R3	Region of Antofagasta	46852.5	0.105808	43.0619	0.919096	0.0738581
	R4	Region of Atacama	10917.9	0.0246562	18.7228	1.71487	0.0321125
	R5	Region of Coquimbo	12759.4	0.0288149	24.552	1.92423	0.0421106
	R6	Region of Valparaiso	41818.4	0.0944399	92.2925	2.20698	0.158296
	R7	Metropolitan Region of Santiago	195749	0.442067	241.719	1.23484	0.414587
	R8	Region of Libertador General Bernardo O'Higgins	22092.7	0.0498926	23.3531	1.05705	0.0400544
	R9	Region of Maule	16006.1	0.036147	22.1198	1.38197	0.037939
	R10	Region of Biobío	39383.5	0.0889411	52.7609	1.33967	0.0904933
	R11	Region of La Araucanía	11411.1	0.0257701	13.3123	1.1666	0.0228327
	R12	Region of Los Ríos	6899.44	0.0155812	10.0536	1.45717	0.0172436
	R13	Region of Los Lagos	16373.9	0.0369777	19.9254	1.2169	0.0341753
	R14	Region of Aysén Del General Carlos Ibánez del Campo	3381.31	0.00763612	2.14013	0.632931	0.00367067
	R15	Region of Magallanes and Chilean Antarctic	5222.55	0.0117942	3.09644	0.592898	0.00531088
	TOTAL	Country	442805	1	583.036	1.31669	1
	Panel b
	Direct AAL
	Region	Description	Total Exposed Value (non-residential buildings)		Averaga Annual Loss
			(millions USD)	%	(millions USD)	AAL as ‰ of the exposed value	AAL as % of its total value
	R1	Region of Arica and Parinacota	923.262	0.00890155	3.47512	3.76396	0.0115188
	R2	Region of Tarapacá	1921.32	0.0185243	5.04023	2.62331	0.0167066
	R3	Region of Antofagasta	3369.56	0.0324873	9.4452	2.8031	0.0313075
	R4	Region of Atacama	1493.65	0.0144009	7.82995	5.24215	0.0259535
	R5	Region of Coquimbo	4123.23	0.0397538	24.2017	5.86958	0.0802199
	R6	Region of Valparaiso	10400.7	0.100277	54.0179	5.1937	0.17905
	R7	Metropolitan Region of Santiago	45650.6	0.440137	120.483	2.63924	0.399357
	R8	Region of Libertador General Bernardo O'Higgins	4669.01	0.0450158	11.106	2.37866	0.0368124
	R9	Region of Maule	5270.98	0.0508197	14.6514	2.77962	0.048564
	R10	Region of Biobío	11878.3	0.114524	26.9215	2.26643	0.0892351
	R11	Region of La Araucanía	5097.99	0.0491518	9.22908	1.81034	0.0305911
	R12	Region of Los Ríos	2180.67	0.0210247	4.92828	2.25999	0.0163355
	R13	Region of Los Lagos	4996.41	0.0481724	9.43559	1.88848	0.0312756
	R14	Region of Aysén Del General Carlos Ibánez del Campo	706.1	0.0068078	0.357012	0.505611	0.00118337
	R15	Region of Magallanes and Chilean Antarctic	1037.4	0.010002	0.569986	0.549436	0.0018893
	TOTAL	Country	103719	1	301.692	2.90873	1

## Sheet: Fig. 4
	Loss Exceedance Curve (LEC)
	Panel a
	R1			R2			R3			R4			R5			R6			R7			R8			R9			R10			R11			R12			R13			R14			R15
	Region of Arica and Parinacota			Region of Tarapacá			Region of Antofagasta			Region of Atacama			Region of Coquimbo			Region of Valparaiso			Metropolitan Region of Santiago			Region of Libertador General Bernardo O'Higgins			Region of Maule			Region of Biobío			Region of La Araucanía			Region of Los Ríos			Region of Los Lagos			Region of Aysén Del General Carlos Ibánez del Campo			Region of Magallanes and Chilean Antarctic
	Return period (years)	Loss (USD millions)		Return period (years)	Loss (USD millions)		Return period (years)	Loss (USD millions)		Return period (years)	Loss (USD millions)		Return period (years)	Loss (USD millions)		Return period (years)	Loss (USD millions)		Return period (years)	Loss (USD millions)		Return period (years)	Loss (USD millions)		Return period (years)	Loss (USD millions)		Return period (years)	Loss (USD millions)		Return period (years)	Loss (USD millions)		Return period (years)	Loss (USD millions)		Return period (years)	Loss (USD millions)		Return period (years)	Loss (USD millions)		Return period (years)	Loss (USD millions)
	1.16895	0.0326214		1.43436	0.106745		1.38341	0.468525		1.22455	0.109178		1.26934	0.127594		1.3456	0.418184		1.3323	1.95749		1.39865	0.220927		1.29559	0.160061		1.28042	0.393836		1.26695	0.114112		1.25219	0.0689942		1.26603	0.163739		1.2949	0.0338132		1.3044	0.0522253
	1.22032	0.0406818		1.51092	0.13312		1.46803	0.584293		1.28632	0.136155		1.32672	0.159121		1.41478	0.521513		1.40376	2.44117		1.48347	0.275515		1.3646	0.19961		1.34746	0.491148		1.33231	0.142308		1.31452	0.0860419		1.33299	0.204197		1.36359	0.0421681		1.37698	0.0651296
	1.28016	0.0507338		1.59231	0.166013		1.56532	0.728665		1.35925	0.169798		1.3911	0.198438		1.49093	0.650373		1.4862	3.04435		1.58007	0.343592		1.44458	0.248932		1.42535	0.612506		1.40819	0.17747		1.38694	0.107302		1.41089	0.254652		1.44364	0.0525873		1.45998	0.0812224
	1.34884	0.0632695		1.67871	0.207033		1.67627	0.90871		1.4443	0.211753		1.46293	0.24747		1.57356	0.811073		1.58064	3.79658		1.68955	0.42849		1.53685	0.31044		1.51496	0.763849		1.49549	0.221321		1.47019	0.133815		1.50041	0.317574		1.53638	0.065581		1.55372	0.101291
	1.4265	0.0789027		1.77143	0.258188		1.80151	1.13324		1.54204	0.264075		1.5426	0.308617		1.66243	1.01148		1.68809	4.73467		1.81333	0.534365		1.64274	0.387146		1.61688	0.952587		1.59489	0.276007		1.56486	0.166879		1.60205	0.396043		1.64336	0.0817854		1.65844	0.126319
	1.51312	0.0983987		1.87325	0.321983		1.94125	1.41325		1.65258	0.329324		1.63047	0.384872		1.7579	1.26141		1.80967	5.90455		1.9533	0.6664		1.76361	0.482806		1.73146	1.18796		1.70702	0.344205		1.6714	0.208113		1.71615	0.4939		1.76649	0.101994		1.77451	0.157532
	1.60867	0.122712		1.98843	0.401542		2.09562	1.76245		1.77552	0.410697		1.72694	0.47997		1.86133	1.57308		1.94689	7.3635		2.11193	0.83106		1.90085	0.602101		1.85906	1.48149		1.83266	0.429255		1.7903	0.259535		1.84315	0.615938		1.90813	0.127195		1.90288	0.196456
	1.71346	0.153033		2.12247	0.500758		2.26537	2.19793		1.91002	0.512175		1.83266	0.598565		1.97513	1.96178		2.1018	9.18294		2.29248	1.03641		2.056	0.750874		2.00054	1.84755		1.97316	0.535319		1.92228	0.323664		1.98385	0.768129		2.07121	0.158624		2.04562	0.244998
	1.82851	0.190845		2.28175	0.62449		2.45283	2.74102		2.05513	0.638728		1.9488	0.746464		2.10266	2.44651		2.27708	11.4519		2.49933	1.29249		2.23099	0.936406		2.15782	2.30406		2.13076	0.66759		2.06875	0.403637		2.13978	0.957925		2.25913	0.197818		2.20659	0.305534
	1.95601	0.238001		2.47351	0.778794		2.66268	3.41829		2.2105	0.79655		2.07715	0.930906		2.24788	3.05101		2.47629	14.2816		2.73839	1.61185		2.42852	1.16778		2.33441	2.87337		2.30884	0.832544		2.23231	0.503372		2.31368	1.19462		2.47581	0.246696		2.39198	0.381028
	2.09956	0.296808		2.70625	0.971226		2.9018	4.26291		2.37732	0.993369		2.22015	1.16092		2.41512	3.80488		2.70431	17.8104		3.01735	2.01012		2.65261	1.45633		2.53576	3.58335		2.5121	1.03826		2.41721	0.627749		2.50986	1.48979		2.72576	0.307652		2.61056	0.475176
	2.26425	0.370146		2.99	1.2112		3.17875	5.31623		2.55909	1.23882		2.38058	1.44777		2.60901	4.74503		2.96787	22.2112		3.34582	2.5068		2.90884	1.81617		2.76933	4.46875		2.74665	1.2948		2.62951	0.782859		2.73439	1.8579		3.01437	0.383669		2.87373	0.592587
	2.45636	0.461605		3.33625	1.51048		3.50315	6.62981		2.76149	1.54492		2.56139	1.8055		2.83451	5.91747		3.27594	27.6993		3.73542	3.1262		3.20431	2.26492		3.04445	5.57293		3.01989	1.61473		2.87684	0.976294		2.9948	2.31697		3.34825	0.47847		3.19575	0.739008
	2.68307	0.575663		3.75732	1.8837		3.8854	8.26796		2.99166	1.92665		2.76564	2.25162		3.09676	7.37961		3.63973	34.5435		4.20023	3.89865		3.54737	2.82456		3.37225	6.94994		3.34047	2.01371		3.16812	1.21753		3.29968	2.88947		3.7354	0.596694		3.59443	0.921608
	2.95226	0.717902		4.2652	2.34914		4.33634	10.3109		3.25715	2.4027		2.99669	2.80797		3.40085	9.20303		4.07255	43.0788		4.75755	4.86196		3.94772	3.52248		3.7654	8.66719		3.71842	2.51127		3.51341	1.51836		3.65844	3.60343		4.18533	0.744131		4.0923	1.14933
	3.2723	0.895288		4.86998	2.92959		4.86616	12.8586		3.56484	2.99638		3.25818	3.50179		3.75156	11.477		4.58974	53.723		5.42832	6.06329		4.41658	4.39284		4.23747	10.8088		4.16549	3.13178		3.92408	1.89353		4.08139	4.49379		4.7095	0.927997		4.71774	1.43331
	3.65185	1.1165		5.57764	3.65346		5.4827	16.0358		3.92006	3.73676		3.55404	4.36704		4.1534	14.3128		5.209	66.9974		6.23627	7.56147		4.96658	5.47827		4.80142	13.4795		4.69521	3.90561		4.41255	2.3614		4.57985	5.60416		5.32234	1.15729		5.50525	1.78747
	4.09919	1.39238		6.38823	4.55619		6.19005	19.9981		4.32571	4.66007		3.88813	5.44609		4.6105	17.8494		5.95081	83.5517		7.20419	9.42982		5.61029	6.83188		5.4668	16.8101		5.32168	4.87064		4.99106	2.94488		5.16559	6.98888		6.04306	1.44325		6.49415	2.22913
	4.62095	1.73642		7.2966	5.68197		6.98883	24.9394		4.78204	5.81152		4.26379	6.79176		5.12624	22.2597		6.83778	104.196		8.34717	11.7598		6.35732	8.51996		6.23631	20.9637		6.05699	6.07412		5.66898	3.67253		5.84899	8.71575		6.89788	1.79986		7.72447	2.77993
	5.2205	2.16547		8.29826	7.08592		7.87958	31.1016		5.28762	7.24747		4.68366	8.46992		5.70221	27.7599		7.89171	129.942		9.66503	14.6655		7.21086	10.6252		7.10381	26.1436		6.90795	7.57496		6.44955	4.57997		6.63628	10.8693		7.92161	2.24458		9.22996	3.46681
	5.89666	2.70053		9.40035	8.83677		8.86926	38.7864		5.84157	9.03824		5.1503	10.5627		6.33685	34.619		9.12788	162.049		11.1393	18.2892		8.1657	13.2505		8.05622	32.6034		7.8742	9.44665		7.32817	5.71162		7.52738	13.555		9.15776	2.7992		11.0323	4.32342
	6.6447	3.3678		10.6327	11.0202		9.97891	48.3701		6.44655	11.2715		5.66814	13.1727		7.02445	43.173		10.5474	202.09		12.7398	22.8083		9.20991	16.5246		9.08047	40.6593		8.94965	11.7808		8.29577	7.1229		8.51788	16.9043		10.6572	3.49084		13.1455	5.39169
	7.46066	4.19995		12.052	13.7432		11.2489	60.3219		7.11127	14.0566		6.24595	16.4275		7.75537	53.8405		12.132	252.024		14.4401	28.444		10.3313	20.6076		10.1733	50.7057		10.1289	14.6917		9.34836	8.88289		9.6074	21.0812		12.4772	4.35339		15.5979	6.72392
	8.34857	5.23771		13.7362	17.139		12.7395	75.2267		7.85192	17.5298		6.89872	20.4866		8.51849	67.1439		13.846	314.296		16.2331	35.4721		11.5275	25.6995		11.3496	63.2345		11.4179	18.3219		10.499	11.0778		10.8121	26.2901		14.6835	5.42907		18.4689	8.38533
	9.32693	6.53189		15.7721	21.3739		14.5273	93.8144		8.69244	21.8612		7.64793	25.5485		9.30623	83.7344		15.6496	391.955		18.1408	44.2369		12.8141	32.0495		12.647	78.8591		12.8446	22.849		11.7859	13.8149		12.1754	32.786		17.3603	6.77053		21.9232	10.4572
	10.4311	8.14585		18.2457	26.6551		16.7032	116.995		9.66456	27.2628		8.52101	31.8613		10.1215	104.424		17.518	488.803		20.2155	55.1673		14.2286	39.9686		14.1264	98.3443		14.4664	28.4947		13.2724	17.2285		13.7709	40.8871		20.6287	8.44345		26.2295	13.0411
	11.711	10.1586		21.2419	33.2413		19.3755	145.903		10.8097	33.9992		9.55205	39.7339		10.984	130.226		19.458	609.581		22.5323	68.7986		15.8285	49.8444		15.8693	122.644		16.3717	35.5355		15.0423	21.4854		15.6982	50.9898		24.6737	10.5297		31.7632	16.2634
	13.2272	12.6687		24.8594	41.4548		22.6807	181.954		12.184	42.4		10.7855	49.5517		11.9324	162.404		21.5168	760.201		25.1808	85.7979		17.6876	62.1604		17.9707	152.948		18.6778	44.3159		17.193	26.7942		18.0749	63.5889		29.7776	13.1315		38.9961	20.2819
	15.049	15.799		29.2387	51.6978		26.8036	226.913		13.8674	52.8765		12.284	61.7953		13.0245	202.532		23.7874	948.039		28.2641	106.998		19.8919	77.5195		20.5321	190.74		21.5296	55.2658		19.8282	33.4148		21.0287	79.3009		36.3619	16.3762		48.4754	25.2934
	17.2577	19.7027		34.5954	64.4718		32.0062	282.98		15.9768	65.9417		14.1401	77.0643		14.3361	252.575		26.4172	1182.29		31.9111	133.436		22.5428	96.6738		23.6596	237.869		25.1037	68.9214		23.0521	41.6712		24.6969	98.8953		45.0494	20.4225		60.7933	31.5431
	19.9565	24.571		41.2549	80.4021		38.6646	352.901		18.6841	82.2352		16.4929	96.106		15.9635	314.984		29.6229	1474.42		36.306	166.406		25.7745	120.561		27.477	296.644		29.6244	85.9511		26.9732	51.9676		29.2431	123.331		56.7719	25.4687		76.5709	39.337
	23.2895	30.6422		49.692	100.268		47.3118	440.099		22.242	102.555		19.55	119.853		18.0342	392.813		33.7141	1838.73		41.7364	207.523		29.7922	150.35		32.162	369.942		35.4001	107.189		31.7311	64.8083		34.9043	153.805		72.9653	31.7617		96.514	49.0567
	27.466	38.2136		60.5882	125.044		58.6866	548.843		27.0211	127.895		23.6197	149.467		20.7307	489.872		39.1318	2293.06		48.6568	258.8		34.9316	187.5		38.0076	461.35		42.8916	133.674		37.5485	80.8216		42.0771	191.808		95.9243	39.6097		121.621	61.1781
	32.795	47.6557		74.9193	155.941		73.8225	684.456		33.5673	159.496		29.1616	186.398		24.3306	610.914		46.5144	2859.65		57.7603	322.746		41.7386	233.829		45.5085	575.344		52.8295	166.703		44.8131	100.792		51.4447	239.202		129.442	49.3968		153.596	76.2945
	39.737	59.4309		94.1017	194.472		94.2511	853.577		42.7034	198.906		36.8777	232.455		29.269	761.864		56.814	3566.24		70.0708	402.493		51.0798	291.605		55.4858	717.505		66.4141	207.893		54.1857	125.696		64.1586	298.306		179.982	61.6022		195.447	95.146
	48.9928	74.1156		120.303	242.524		122.468	1064.49		55.7224	248.053		47.8991	289.893		36.236	950.112		71.508	4447.41		87.1027	501.944		64.3152	363.658		69.2821	894.793		85.656	259.262		66.7506	156.754		82.1279	372.014		259.001	76.8234		252.156	118.656
	61.6595	92.4288		157.154	302.448		162.906	1327.51		74.7831	309.344		64.189	361.522		46.3454	1184.87		92.9643	5546.32		111.174	625.969		83.6121	453.513		89.0865	1115.89		113.974	323.322		84.2368	195.487		108.537	463.935		387.909	95.8056		331.436	147.974
	79.5189	115.267		211.231	377.18		223.836	1655.52		103.735	385.779		89.4204	450.85		61.4652	1477.64		125.072	6916.75		146	780.639		112.573	565.571		118.53	1391.61		157.325	403.211		109.394	243.789		148.829	578.568		609.305	119.478		445.075	184.537
	105.62	143.748		294.962	470.377		321.072	2064.58		149.889	481.101		130.934	562.25		84.9263	1842.75		174.443	8625.8		197.852	973.526		157.576	705.318		163.917	1735.46		226.611	502.84		146.723	304.027		212.708	721.526		1013.8	149		612.68	230.134
	145.572	179.266		432.803	586.602		485.698	2574.72		227.973	599.976		204.413	701.175		123.133	2298.08		253.053	10757.1		278.082	1214.07		230.792	879.594		237.066	2164.27		343.354	627.087		204.081	379.148		318.629	899.807		1807.58	185.816		871.845	286.997
	210.674	223.561		676.179	731.544		781.889	3210.9		369.558	748.223		346.234	874.427		189.472	2865.9		384.687	13415.1		409.099	1514.06		357.351	1096.93		362.272	2699.04		554.614	782.033		296.429	472.832		504.977	1122.14		3491.27	231.729		1303.15	357.911
	326.063	278.801		1144.01	912.301		1352.18	4004.28		647.612	933.1		650.227	1090.49		314.69	3574.04		622.251	16729.8		639.713	1888.16		594.308	1367.97		594.878	3365.94		976.348	975.264		455.012	589.663		860.512	1399.41		7356.96	288.986		2094.08	446.347
	554.35	347.689		2146.96	1137.72		2543.52	4993.69		1247.69	1163.66		1393.81	1359.94		578	4457.14		1100.17	20863.6		1089.26	2354.71		1087.72	1705.98		1076.69	4197.63		1936.93	1216.24		751.683	735.362		1616.25	1745.18		16981	360.392		3729.23	556.634
	1075.31	433.599		4630.1	1418.84		5293.23	6227.58		2702.11	1451.19		3554.62	1695.96		1215.19	5558.45		2220.7	26018.7		2095.69	2936.53		2273.81	2127.51		2228.22	5234.81		4540.04	1516.76		1371.72	917.062		3463.57	2176.4		43485.7	449.44		7664.07	694.172
	2511	540.737		12085.8	1769.42		12444.2	7766.34		6785.91	1809.76		11467.8	2115.01		3072.71	6931.88		5470.78	32447.7		4816.84	3662.11		5743.62	2653.19		5556.03	6528.28		13424.3	1891.53		2869.2	1143.66		8876.07	2714.16		128868	560.492		19227.8	865.694
	7622.08	674.347		41217.1	2206.62		33679.3	9685.31		20614.6	2256.93		51309.7	2637.61		10050.9	8644.67		18172.3	40465.1		14370	4566.98		19069.1	3308.77		17999.7	8141.34		54937.6	2358.91		7257.88	1426.24		29085.3	3384.8		478694	698.983		63784.8	1079.6
	33658.3	840.97		205873	2751.85		104428	12078.4		79278.7	2814.59		365379	3289.33		47529.2	10780.7		94410.5	50463.6		62970	5695.43		94257.7	4126.33		84681.1	10153		356672	2941.77		24054.1	1778.65		134872	4221.15		2.49277e+06	871.694		314447	1346.35
	256717	1048.76		1.79543e+06	3431.8		347430	15062.9		388255	3510.04		5.06279e+06	4102.09		387433	13444.5		962718	62932.6		490214	7102.7		836438	5145.89		686540	12661.7		4.53779e+06	3668.65		118312	2218.13		1.04018e+06	5264.15		2.12097e+07	1087.08		2.75645e+06	1679.02
	Panel b
	S1			S2			S3			S4			S5			S6			S7			S8			S9			S10			S11			S12
	Agricultural-forestry and fishing			Mining			Manufacturing industry			Electricity, gas and waste management			Construction			Commerce, hotels and restaurants			Transport, communications and information services			Financial intermediation			Real state and housing services			Business services			Personal services			Public administration
	Return period (years)	Loss (USD millions)		Return period (years)	Loss (USD millions)		Return period (years)	Loss (USD millions)		Return period (years)	Loss (USD millions)		Return period (years)	Loss (USD millions)		Return period (years)	Loss (USD millions)		Return period (years)	Loss (USD millions)		Return period (years)	Loss (USD millions)		Return period (years)	Loss (USD millions)		Return period (years)	Loss (USD millions)		Return period (years)	Loss (USD millions)		Return period (years)	Loss (USD millions)
	1.21553	0.216657		1.91009	0.453648		1.23957	0.856054		1.25498	0.174969		1.17785	0.362701		1.10565	0.549189		1.22877	0.461253		1.19827	0.191037		1.65777	0.231817		1.17369	0.378262		1.10922	0.387004		1.0827	0.165456
	1.26831	0.270191		2.02033	0.56574		1.29365	1.06758		1.31442	0.218202		1.21145	0.452321		1.12743	0.684888		1.27331	0.575224		1.23997	0.23824		1.72124	0.289096		1.21564	0.471726		1.14119	0.482628		1.11308	0.206338
	1.32882	0.336952		2.14091	0.705528		1.35408	1.33136		1.38289	0.272117		1.25037	0.564084		1.15257	0.854116		1.32364	0.717355		1.28783	0.297107		1.7824	0.360529		1.26402	0.588284		1.17833	0.60188		1.14873	0.257322
	1.3973	0.420209		2.27483	0.879855		1.42073	1.66033		1.461	0.339355		1.29544	0.703463		1.1817	1.06516		1.37997	0.894605		1.34255	0.370519		1.84114	0.449611		1.31946	0.733643		1.22127	0.750598		1.1902	0.320903
	1.47379	0.524038		2.42596	1.09726		1.49345	2.07057		1.54893	0.423205		1.34752	0.877281		1.2156	1.32835		1.44235	1.11565		1.40484	0.46207		1.89815	0.560705		1.38261	0.914918		1.27074	0.936063		1.23805	0.400195
	1.55799	0.653522		2.59894	1.36838		1.57219	2.58219		1.64619	0.527774		1.40746	1.09405		1.25521	1.65657		1.51071	1.39132		1.47546	0.576242		1.95495	0.699249		1.45409	1.14098		1.32763	1.16735		1.29282	0.499079
	1.64924	0.815		2.79919	1.70649		1.65708	3.22022		1.75158	0.658182		1.47599	1.36437		1.30172	2.06589		1.58489	1.7351		1.55517	0.718625		2.01374	0.872025		1.53447	1.42291		1.39298	1.45579		1.35506	0.622395
	1.74642	1.01638		3.03288	2.12814		1.74851	4.0159		1.8634	0.820811		1.55361	1.70149		1.35659	2.57634		1.66473	2.16382		1.64468	0.896189		2.07708	1.08749		1.62428	1.77449		1.46801	1.8155		1.4253	0.776182
	1.8481	1.26751		3.30709	2.65398		1.84709	5.00818		1.9799	1.02362		1.64047	2.12192		1.42167	3.21293		1.75016	2.69847		1.74472	1.11763		2.14766	1.3562		1.72405	2.21295		1.55403	2.26409		1.50405	0.967968
	1.95306	1.5807		3.62989	3.30975		1.95374	6.24565		2.09979	1.27655		1.7363	2.64622		1.49925	4.0068		1.84147	3.36524		1.85609	1.39378		2.22827	1.6913		1.83445	2.75974		1.65244	2.82353		1.59187	1.20714
	2.06092	1.97127		4.01016	4.12755		2.06991	7.78888		2.22281	1.59197		1.8405	3.30007		1.59228	4.99684		1.93952	4.19675		1.97984	1.73817		2.32185	2.1092		1.95644	3.44164		1.76472	3.52119		1.68957	1.50541
	2.17279	2.45835		4.45701	5.14743		2.19793	9.71342		2.35015	1.98533		1.9524	4.11548		1.70446	6.2315		2.04596	5.23372		2.11765	2.16765		2.43173	2.63036		2.09164	4.29204		1.89266	4.39123		1.79855	1.87738
	2.29139	3.06578		4.979	6.4193		2.34132	12.1135		2.48459	2.47588		2.07186	5.13236		1.84057	7.77124		2.16333	6.52691		2.2722	2.70325		2.56193	3.2803		2.24258	5.35255		2.0386	5.47626		1.92116	2.34126
	2.4208	3.82331		5.58324	8.00543		2.50494	15.1066		2.63027	3.08764		2.1998	6.40051		2.0067	9.69142		2.29524	8.13964		2.44766	3.37119		2.71737	4.09082		2.41309	6.67511		2.20596	6.82938		2.0612	2.91976
	2.56594	4.768		6.2751	9.98348		2.69485	18.8393		2.79227	3.85057		2.33882	7.98201		2.21077	12.0861		2.44644	10.1508		2.65015	4.20418		2.90417	5.10162		2.60864	8.32445		2.39973	8.51684		2.22442	3.6412
	2.73231	5.94612		7.05899	12.4503		2.91806	23.4942		2.97631	4.802		2.49338	9.95427		2.46304	15.0724		2.62304	12.659		2.88822	5.24298		3.13002	6.36217		2.83681	10.3813		2.62707	10.6213		2.41907	4.54091
	2.92614	7.41534		7.9405	15.5266		3.18223	29.2994		3.18882	5.98852		2.66984	12.4139		2.77691	18.7966		2.8327	15.7869		3.17342	6.53846		3.40469	7.93419		3.10776	12.9464		2.89794	13.2456		2.65627	5.66291
	3.15477	9.24759		8.92965	19.3631		3.49555	36.539		3.43725	7.46821		2.87632	15.4812		3.16981	23.441		3.08494	19.6877		3.52096	8.15404		3.74066	9.89464		3.4348	16.1454		3.22574	16.5185		2.95038	7.06215
	3.42707	11.5326		10.0448	24.1475		3.86704	45.5673		3.73051	9.31352		3.12275	19.3064		3.66437	29.2331		3.39155	24.5523		3.95059	10.1688		4.1539	12.3395		3.83512	20.1347		3.62774	20.6		3.31939	8.80713
	3.75384	14.3821		11.3168	30.114		4.30738	56.8265		4.07946	11.6148		3.42126	24.0768		4.28962	36.4562		3.76722	30.6189		4.48771	12.6814		4.66481	15.3884		4.3309	25.1097		4.12556	25.6901		3.78553	10.9833
	4.14831	17.9358		12.7938	37.5549		4.83009	70.8677		4.49758	14.4847		3.78711	30.0259		5.08211	45.4641		4.23037	38.1844		5.16498	15.8148		5.29929	19.1908		4.95082	31.3141		4.74579	32.0378		4.37655	13.6971
	4.62679	22.3675		14.5451	46.8343		5.45301	88.3783		5.00166	18.0637		4.23995	37.445		6.08639	56.6978		4.80429	47.6194		6.02413	19.7225		6.08984	23.9326		5.73233	39.0514		5.52075	39.954		5.12721	17.0815
	5.21005	27.8943		16.6667	58.4065		6.1994	110.216		5.61314	22.527		4.8055	46.6972		7.35429	70.7072		5.51852	59.3856		7.11797	24.5957		7.07669	29.846		6.7243	48.7006		6.4895	49.8261		6.08066	21.3022
	5.9256	34.7866		19.2897	72.838		7.09897	137.449		6.36011	28.0932		5.51753	58.2356		8.94231	88.1782		6.41048	74.0591		8.51158	30.673		8.30882	37.2207		7.99013	60.734		7.69866	62.1376		7.28895	26.5657
	6.81112	43.382		22.5942	90.8355		8.18921	171.411		7.28061	35.0347		6.42064	72.6249		10.9075	109.966		7.52733	92.3583		10.2816	38.252		9.84464	46.4175		9.61032	75.7406		9.20275	77.4911		8.81224	33.1298
	7.91893	54.1012		26.8322	113.28		9.51794	213.764		8.42716	43.6913		7.57425	90.5697		13.3041	137.137		8.9281	115.179		12.5121	47.7037		11.7521	57.8867		11.6835	94.4553		11.0639	96.6383		10.7165	41.3158
	9.32141	67.469		32.3587	141.27		11.148	266.583		9.87316	54.487		9.05865	112.948		16.1849	171.022		10.6862	143.638		15.2855	59.4907		14.1079	72.1898		14.3242	117.794		13.3509	120.517		13.0697	51.5244
	11.1176	84.1399		39.6771	176.176		13.1648	332.453		11.7222	67.9501		10.9844	140.857		19.6138	213.28		12.8921	179.13		18.6725	74.1902		16.9961	90.0271		17.6583	146.9		16.1396	150.295		15.9395	64.2555
	13.4437	104.93		49.5018	219.708		15.6876	414.598		14.1226	84.7398		13.5074	175.661		23.6911	265.979		15.6577	223.391		22.7285	92.5217		20.5091	112.272		21.8206	183.197		19.5243	187.431		19.4014	80.1324
	16.4904	130.857		62.8556	273.995		18.8847	517.04		17.2913	105.678		16.8513	219.065		28.5952	331.7		19.1225	278.588		27.5092	115.383		24.7589	140.013		26.9662	228.463		23.6472	233.743		23.5764	99.9322
	20.5348	163.19		81.2276	341.696		22.9941	644.795		21.5527	131.79		21.3446	273.193		34.6361	413.659		23.467	347.424		33.1143	143.893		29.9142	174.609		33.3079	284.913		28.7489	291.498		28.7074	124.624
	25.9941	203.513		106.849	426.125		28.3515	804.117		27.4036	164.354		27.4792	340.696		42.3286	515.869		28.9371	433.269		39.7575	179.447		36.2741	217.752		41.1839	355.312		35.235	363.524		35.2655	155.418
	33.5196	253.798		143.178	531.416		35.433	1002.8		35.6245	204.964		36.0105	424.878		52.5015	643.335		35.8902	540.324		47.851	223.786		44.382	271.556		51.1551	443.106		43.7782	453.347		44.0752	193.819
	44.1599	316.509		195.767	662.723		44.9265	1250.59		47.4791	255.608		48.1258	529.861		66.4713	802.296		44.8726	673.832		58.1137	279.081		55.185	338.655		64.1478	552.593		55.4749	565.364		56.4874	241.71
	59.6499	394.715		273.801	826.474		57.8573	1559.59		65.0804	318.766		65.7295	660.783		86.3316	1000.53		56.745	840.329		71.729	348.039		70.2694	422.333		81.682	689.132		72.0983	705.059		74.6804	301.434
	82.9337	492.244		392.912	1030.69		75.8108	1944.95		92.0897	397.529		91.9352	824.055		115.458	1247.75		72.8886	1047.96		90.6074	434.035		92.2527	526.687		106.254	859.409		96.5405	879.271		102.217	375.915
	119.145	613.872		580.378	1285.36		101.324	2425.53		135.103	495.754		131.977	1027.67		159.429	1556.06		95.555	1306.9		117.85	541.281		125.484	656.825		142.008	1071.76		133.641	1096.53		145.111	468.799
	177.569	765.553		884.992	1602.95		138.584	3024.85		206.554	618.249		195.055	1281.6		227.761	1940.55		128.499	1629.83		158.595	675.025		177.353	819.119		195.97	1336.58		191.797	1367.47		213.963	584.634
	275.892	954.713		1396.3	1999.03		194.737	3772.25		331.245	771.011		298.344	1598.26		337.359	2420.03		178.21	2032.54		221.63	841.816		260.883	1021.51		280.489	1666.83		286.282	1705.35		328.466	729.091
	450.468	1190.61		2284.47	2492.96		282.519	4704.33		562.49	961.52		476.421	1993.18		519.774	3018		256.49	2534.76		322.62	1049.82		400.151	1273.92		418.306	2078.69		446.552	2126.73		527.666	909.241
	784.237	1484.8		3891.17	3108.95		426.084	5866.72		1026.71	1199.1		805.606	2485.67		837.52	3763.71		386.24	3161.06		490.992	1309.22		642.473	1588.69		653.874	2592.31		733.977	2652.22		896.124	1133.9
	1493.23	1851.67		6958.08	3877.13		675.381	7316.32		2063.94	1495.38		1474.56	3099.85		1424.14	4693.68		615.637	3942.13		785.771	1632.71		1088.17	1981.24		1080.76	3232.84		1289.85	3307.55		1640.1	1414.08
	3238.85	2309.2		13244.8	4835.13		1145.58	9124.1		4745.79	1864.88		3020.4	3865.79		2593.56	5853.43		1056.7	4916.18		1335.45	2036.13		1972.32	2470.78		1915.06	4031.63		2483.29	4124.81		3345.89	1763.48
	8499.63	2879.78		27308.5	6029.83		2139.11	11378.6		13204.8	2325.67		7271.25	4820.98		5179.31	7299.75		2004.38	6130.92		2450.18	2539.24		3923.61	3081.28		3717.25	5027.81		5445.48	5144.01		8033.96	2199.22
	29385.9	3591.34		62008	7519.74		4586.19	14190.1		48210.7	2900.31		22066.3	6012.19		11765.3	9103.44		4367.82	7645.8		4983.79	3166.66		8934.68	3842.63		8171.48	6270.12		14432.9	6415.03		24635.9	2742.62
	150870	4478.72		156533	9377.78		11995.6	17696.3		259127	3616.95		92938.5	7497.73		32137.5	11352.8		11587.4	9534.99		11721.3	3949.1		24868.9	4792.1		21402.7	7819.4		50497.5	8000.11		108459	3420.29

## Sheet: Fig. 5
	Loss Exceedance Curves (LEC)
	Panel a and Panel b: Loss exceedance curve of employment
	Total Country				R1				R2				R3				R4				R5				R6				R7				R8				R9				R10				R11				R12
	Total Chile				Region of Arica and Parinacota				Region of Tarapacá				Region of Antofagasta				Region of Atacama				Region of Coquimbo				Region of Valparaiso				Metropolitan Region of Santiago				Region of Libertador General Bernardo O'Higgins				Region of Maule				Region of Biobío				Region of La Araucanía				Region of Los Ríos
	Total employment:	6751072	workers		Total employment:	62670	workers		Total employment:	131860	workers		Total employment:	222993	workers		Total employment:	109708	workers		Total employment:	287355	workers		Total employment:	674576	workers		Total employment:	2797104	workers		Total employment:	355875	workers		Total employment:	388417	workers		Total employment:	718820	workers		Total employment:	389238	workers		Total employment:
	Return period	Employment losses			Return period	Employment losses			Return period	Employment losses			Return period	Employment losses			Return period	Employment losses			Return period	Employment losses			Return period	Employment losses			Return period	Employment losses			Return period	Employment losses			Return period	Employment losses			Return period	Employment losses			Return period	Employment losses			Return period
	years	# of jobs lost	% of the total employment		years	# of workers	% of the total workers		years	# of workers	% of the total workers		years	# of workers	% of the total workers		years	# of workers	% of the total workers		years	# of workers	% of the total workers		years	# of workers	% of the total workers		years	# of workers	% of the total workers		years	# of workers	% of the total workers		years	# of workers	% of the total workers		years	# of workers	% of the total workers		years	# of workers	% of the total workers		years
	1.16542	67.5107	1e-05		1.32979	0.6267	1e-05		1.69875	1.3186	1e-05		1.61765	2.22993	1e-05		1.44099	1.09708	1e-05		1.67284	2.87355	1e-05		1.51405	6.74576	1e-05		1.97972	27.971	1e-05		1.52655	3.55875	1e-05		1.63394	3.88417	1e-05		1.43825	7.1882	1e-05		1.55107	3.89238	1e-05		1.38846
	1.20146	84.1919	1.24709e-05		1.37932	0.78155	1.24709e-05		1.76466	1.64441	1.24709e-05		1.68273	2.78092	1.24709e-05		1.48681	1.36816	1.24709e-05		1.72807	3.58357	1.24709e-05		1.57717	8.41256	1.24709e-05		2.03527	34.8824	1.24709e-05		1.59749	4.43808	1.24709e-05		1.70203	4.8439	1.24709e-05		1.50085	8.96432	1.24709e-05		1.61834	4.85414	1.24709e-05		1.44445
	1.24301	104.995	1.55523e-05		1.43475	0.974663	1.55523e-05		1.83676	2.05073	1.55523e-05		1.75635	3.46805	1.55523e-05		1.5389	1.70621	1.55523e-05		1.78916	4.46903	1.55523e-05		1.65025	10.4912	1.55523e-05		2.09767	43.5014	1.55523e-05		1.67937	5.53468	1.55523e-05		1.77858	6.04078	1.55523e-05		1.57361	11.1793	1.55523e-05		1.6934	6.05355	1.55523e-05		1.50885
	1.29079	130.938	1.93951e-05		1.49657	1.21549	1.93951e-05		1.91581	2.55744	1.93951e-05		1.83913	4.32497	1.93951e-05		1.59822	2.1278	1.93951e-05		1.85664	5.57328	1.93951e-05		1.73405	13.0835	1.93951e-05		2.16786	54.2501	1.93951e-05		1.77457	6.90223	1.93951e-05		1.86461	7.53339	1.93951e-05		1.65805	13.9416	1.93951e-05		1.78091	7.54931	1.93951e-05		1.58226
	1.34566	163.291	2.41874e-05		1.56576	1.51583	2.41874e-05		2.00275	3.18935	2.41874e-05		1.93207	5.39362	2.41874e-05		1.66591	2.65355	2.41874e-05		1.931	6.95037	2.41874e-05		1.82471	16.3162	2.41874e-05		2.24694	67.6547	2.41874e-05		1.88552	8.60769	2.41874e-05		1.96134	9.3948	2.41874e-05		1.75495	17.3864	2.41874e-05		1.88165	9.41466	2.41874e-05		1.66533
	1.40858	203.638	3.01638e-05		1.64333	1.89037	3.01638e-05		2.09884	3.9774	3.01638e-05		2.03666	6.72633	3.01638e-05		1.74329	3.30922	3.01638e-05		2.01277	8.66773	3.01638e-05		1.92383	20.3478	3.01638e-05		2.33627	84.3714	3.01638e-05		2.01776	10.7346	3.01638e-05		2.07059	11.7162	3.01638e-05		1.8653	21.6824	3.01638e-05		1.99295	11.7409	3.01638e-05		1.75994
	1.48075	253.955	3.7617e-05		1.72977	2.35746	3.7617e-05		2.20589	4.96018	3.7617e-05		2.15466	8.38833	3.7617e-05		1.83182	4.12689	3.7617e-05		2.10226	10.8094	3.7617e-05		2.03269	25.3755	3.7617e-05		2.43742	105.219	3.7617e-05		2.17301	13.3869	3.7617e-05		2.19438	14.6111	3.7617e-05		1.9869	27.0398	3.7617e-05		2.11711	14.642	3.7617e-05		1.8689
	1.56367	316.704	4.69117e-05		1.82673	2.93996	4.69117e-05		2.3267	6.18578	4.69117e-05		2.28808	10.461	4.69117e-05		1.93305	5.14659	4.69117e-05		2.20056	13.4803	4.69117e-05		2.15197	31.6455	4.69117e-05		2.55226	131.217	4.69117e-05		2.35331	16.6947	4.69117e-05		2.33397	18.2213	4.69117e-05		2.11983	33.7211	4.69117e-05		2.25377	18.2598	4.69117e-05		1.99438
	1.65919	394.959	5.85031e-05		1.93521	3.66639	5.85031e-05		2.46475	7.71422	5.85031e-05		2.43894	13.0458	5.85031e-05		2.04862	6.41826	5.85031e-05		2.30848	16.8112	5.85031e-05		2.28263	39.4648	5.85031e-05		2.68297	163.639	5.85031e-05		2.56362	20.8198	5.85031e-05		2.49349	22.7236	5.85031e-05		2.26645	42.0532	5.85031e-05		2.40652	22.7716	5.85031e-05		2.13804
	1.76964	492.548	7.29585e-05		2.05583	4.57231	7.29585e-05		2.62367	9.62031	7.29585e-05		2.60863	16.2692	7.29585e-05		2.18035	8.00414	7.29585e-05		2.42712	20.965	7.29585e-05		2.42567	49.2161	7.29585e-05		2.83221	204.073	7.29585e-05		2.80708	25.9641	7.29585e-05		2.67668	28.3383	7.29585e-05		2.43036	52.4441	7.29585e-05		2.57825	28.3982	7.29585e-05		2.30237
	1.89784	614.252	9.09858e-05		2.19111	5.70208	9.09858e-05		2.80956	11.9974	9.09858e-05		2.80022	20.2892	9.09858e-05		2.33016	9.98187	9.09858e-05		2.55774	26.1452	9.09858e-05		2.58373	61.3768	9.09858e-05		3.00301	254.497	9.09858e-05		3.08627	32.3796	9.09858e-05		2.88532	35.3404	9.09858e-05		2.61369	65.4024	9.09858e-05		2.76987	35.4151	9.09858e-05		2.48735
	2.04708	766.026	0.000113467		2.34327	7.111	0.000113467		3.03043	14.9618	0.000113467		3.01625	25.3024	0.000113467		2.50003	12.4483	0.000113467		2.70206	32.6054	0.000113467		2.7591	76.5423	0.000113467		3.19899	317.38	0.000113467		3.4059	40.3802	0.000113467		3.12268	44.0726	0.000113467		2.82018	81.5626	0.000113467		2.98388	44.1658	0.000113467		2.69348
	2.22111	955.303	0.000141504		2.51558	8.86804	0.000141504		3.28497	18.6587	0.000141504		3.26037	31.5544	0.000141504		2.69201	15.5241	0.000141504		2.86242	40.6618	0.000141504		2.95634	95.4551	0.000141504		3.42468	395.801	0.000141504		3.77473	50.3577	0.000141504		3.39197	54.9625	0.000141504		3.05346	101.716	0.000141504		3.2228	55.0787	0.000141504		2.92334
	2.42413	1191.35	0.000176468		2.7125	11.0592	0.000176468		3.58111	23.269	0.000176468		3.53708	39.3511	0.000176468		2.9086	19.3599	0.000176468		3.04184	50.7089	0.000176468		3.18103	119.041	0.000176468		3.68581	493.599	0.000176468		4.19295	62.8005	0.000176468		3.69786	68.5431	0.000176468		3.31831	126.849	0.000176468		3.49134	68.688	0.000176468		3.17863
	2.66101	1485.72	0.000220071		2.93976	13.7919	0.000220071		3.92841	29.0186	0.000220071		3.8529	49.0743	0.000220071		3.15252	24.1436	0.000220071		3.244	63.2385	0.000220071		3.43958	148.455	0.000220071		3.9889	615.562	0.000220071		4.66463	78.3178	0.000220071		4.04546	85.4793	0.000220071		3.62089	158.191	0.000220071		3.79593	85.66	0.000220071		3.46468
	2.93761	1852.82	0.000274448		3.20472	17.1997	0.000274448		4.33789	36.1887	0.000274448		4.21697	61.2	0.000274448		3.42737	30.1092	0.000274448		3.47416	78.864	0.000274448		3.73931	185.136	0.000274448		4.34239	767.66	0.000274448		5.19872	97.6692	0.000274448		4.44109	106.6	0.000274448		3.96912	197.279	0.000274448		4.14449	106.826	0.000274448		3.78906
	3.26159	2310.63	0.000342261		3.5165	21.4495	0.000342261		4.82276	45.1305	0.000342261		4.64147	76.3218	0.000342261		3.73834	37.5488	0.000342261		3.73854	98.3504	0.000342261		4.08837	230.881	0.000342261		4.75664	957.34	0.000342261		5.80736	121.802	0.000342261		4.89194	132.94	0.000342261		4.37321	246.024	0.000342261		4.54639	133.221	0.000342261		4.16113
	3.64343	2881.56	0.00042683		3.88604	26.7494	0.00042683		5.39805	56.2818	0.00042683		5.14207	95.1801	0.00042683		4.09387	46.8267	0.00042683		4.04471	122.652	0.00042683		4.49591	287.929	0.00042683		5.24443	1193.89	0.00042683		6.50106	151.898	0.00042683		5.40753	165.788	0.00042683		4.84484	306.814	0.00042683		5.01206	166.138	0.00042683		4.592
	4.0979	3593.56	0.000532295		4.32621	33.3589	0.000532295		6.08423	70.1884	0.000532295		5.73882	118.698	0.000532295		4.50517	58.397	0.000532295		4.40198	152.958	0.000532295		4.97318	359.073	0.000532295		5.82161	1488.88	0.000532295		7.29532	189.43	0.000532295		6.00012	206.752	0.000532295		5.39894	382.624	0.000532295		5.55486	207.189	0.000532295		5.09449
	4.64526	4481.49	0.000663819		4.85199	41.6015	0.000663819		6.90629	87.5312	0.000663819		6.45717	148.027	0.000663819		4.98705	72.8262	0.000663819		4.82173	190.752	0.000663819		5.53343	447.796	0.000663819		6.50795	1856.77	0.000663819		8.20793	236.237	0.000663819		6.68552	257.839	0.000663819		6.05274	477.166	0.000663819		6.18998	258.384	0.000663819		5.68342
	5.31188	5588.82	0.000827841		5.48078	51.8808	0.000827841		7.89502	109.159	0.000827841		7.32949	184.603	0.000827841		5.55847	90.8208	0.000827841		5.31819	237.884	0.000827841		6.19211	558.442	0.000827841		7.3282	2315.56	0.000827841		9.26071	294.608	0.000827841		7.48336	321.548	0.000827841		6.82606	595.069	0.000827841		6.93563	322.227	0.000827841		6.37615
	6.12999	6969.75	0.00103239		6.23316	64.7	0.00103239		9.08982	136.131	0.00103239		8.39715	230.216	0.00103239		6.24397	113.262	0.00103239		5.90968	296.663	0.00103239		6.96675	696.426	0.00103239		8.31348	2887.71	0.00103239		10.4809	367.402	0.00103239		8.4166	400.998	0.00103239		7.74103	742.103	0.00103239		7.81391	401.846	0.00103239		7.19351
	7.13703	8691.89	0.00128748		7.1339	80.6866	0.00128748		10.5432	169.768	0.00128748		9.7134	287.1	0.00128748		7.07657	141.247	0.00128748		6.62039	369.965	0.00128748		7.8766	868.505	0.00128748		9.50292	3601.22	0.00128748		11.9034	458.183	0.00128748		9.51062	500.08	0.00128748		8.82143	925.469	0.00128748		8.85139	501.137	0.00128748		8.16053
	8.37548	10839.6	0.00160561		8.21325	100.623	0.00160561		12.33	211.715	0.00160561		11.347	358.039	0.00160561		8.10308	176.148	0.00160561		7.4833	461.379	0.00160561		8.94231	1083.1	0.00160561		10.9452	4491.05	0.00160561		13.5727	571.395	0.00160561		10.7926	623.645	0.00160561		10.0916	1154.14	0.00160561		10.0791	624.963	0.00160561		9.30654
	9.89464	13517.9	0.00200233		9.50847	125.486	0.00200233		14.5757	264.028	0.00200233		13.3875	446.506	0.00200233		9.41173	219.672	0.00200233		8.54514	575.38	0.00200233		10.1856	1350.73	0.00200233		12.6998	5600.73	0.00200233		15.5421	712.58	0.00200233		12.2922	777.74	0.00200233		11.5753	1439.32	0.00200233		11.5328	779.384	0.00200233		10.665
	11.7558	16858	0.00249709		11.0658	156.492	0.00249709		17.4906	329.266	0.00249709		15.9545	556.833	0.00249709		11.1282	273.95	0.00249709		9.87526	717.55	0.00249709		11.6301	1684.47	0.00249709		14.8386	6984.61	0.00249709		17.873	888.651	0.00249709		14.0434	969.911	0.00249709		13.2972	1794.96	0.00249709		13.2544	971.961	0.00249709		12.274
	14.0406	21023.4	0.00311409		12.9441	195.16	0.00311409		21.3346	410.624	0.00311409		19.2152	694.42	0.00311409		13.4632	341.64	0.00311409		11.583	894.849	0.00311409		13.3043	2100.69	0.00311409		17.446	8710.43	0.00311409		20.6335	1108.23	0.00311409		16.0892	1209.57	0.00311409		15.2883	2238.47	0.00311409		15.2971	1212.12	0.00311409		14.1799
	16.861	26218.1	0.00388355		15.2209	243.382	0.00388355		26.3964	512.084	0.00388355		23.4145	866.003	0.00388355		16.4802	426.056	0.00388355		13.8647	1115.96	0.00388355		15.2481	2619.75	0.00388355		20.6202	10862.7	0.00388355		23.9011	1382.06	0.00388355		18.4888	1508.43	0.00388355		17.5994	2791.57	0.00388355		17.7361	1511.62	0.00388355		16.4454
	20.3736	32696.3	0.00484313		18.0058	303.519	0.00484313		33.0259	638.615	0.00484313		28.9281	1079.98	0.00484313		20.4039	531.33	0.00484313		17.2301	1391.7	0.00484313		17.5246	3267.06	0.00484313		24.4768	13546.7	0.00484313		27.7725	1723.55	0.00484313		21.3313	1881.15	0.00484313		20.3196	3481.34	0.00484313		20.6847	1885.13	0.00484313		19.1638
	24.8081	40775.2	0.00603981		21.4616	378.515	0.00603981		41.9825	796.409	0.00603981		36.3482	1346.83	0.00603981		25.6407	662.615	0.00603981		21.9886	1735.57	0.00603981		20.2343	4074.31	0.00603981		29.159	16894	0.00603981		32.3822	2149.42	0.00603981		24.7565	2345.96	0.00603981		23.6012	4341.53	0.00603981		24.319	2350.92	0.00603981		22.4808
	30.5236	50850.3	0.00753218		25.8402	472.041	0.00753218		54.4541	993.193	0.00753218		46.6261	1679.62	0.00753218		32.8237	826.34	0.00753218		28.4867	2164.41	0.00753218		23.535	5081.02	0.00753218		34.8603	21068.3	0.00753218		37.9348	2680.51	0.00753218		28.9837	2925.62	0.00753218		27.6875	5414.28	0.00753218		28.9133	2931.81	0.00753218		26.6246
	38.1052	63414.8	0.00939329		31.5377	588.678	0.00939329		72.4006	1238.6	0.00939329		61.3104	2094.64	0.00939329		42.953	1030.52	0.00939329		37.7209	2699.21	0.00939329		27.6651	6336.49	0.00939329		41.8659	26274	0.00939329		44.7499	3342.84	0.00939329		34.3535	3648.51	0.00939329		32.9536	6752.09	0.00939329		34.8947	3656.23	0.00939329		31.9478
	48.5151	79083.9	0.0117143		39.1826	734.133	0.0117143		99.1329	1544.64	0.0117143		82.9573	2612.2	0.0117143		57.665	1285.15	0.0117143		51.1738	3366.15	0.0117143		32.9799	7902.16	0.0117143		50.6179	32766	0.0117143		53.3261	4168.81	0.0117143		41.3873	4550.02	0.0117143		39.9702	8420.45	0.0117143		42.9288	4559.64	0.0117143		38.9909
	63.3231	98624.6	0.0146087		49.7853	915.529	0.0146087		140.402	1926.31	0.0146087		115.85	3257.64	0.0146087		79.7039	1602.69	0.0146087		71.1469	4197.89	0.0146087		40.0128	9854.7	0.0146087		61.8123	40862.1	0.0146087		64.4373	5198.88	0.0146087		50.8842	5674.28	0.0146087		49.6154	10501	0.0146087		54.0648	5686.27	0.0146087		48.5852
	85.0858	122994	0.0182184		65.0087	1141.75	0.0182184		206.527	2402.28	0.0182184		167.277	4062.57	0.0182184		113.795	1998.7	0.0182184		101.435	5235.14	0.0182184		49.582	12289.7	0.0182184		76.5446	50958.7	0.0182184		79.2953	6483.47	0.0182184		64.0814	7076.33	0.0182184		63.2707	13095.7	0.0182184		69.9909	7091.29	0.0182184		62.0297
	118.036	153384	0.0227199		87.6848	1423.86	0.0227199		316.709	2995.85	0.0227199		249.86	5066.39	0.0227199		168.274	2492.56	0.0227199		148.374	6528.69	0.0227199		62.9777	15326.3	0.0227199		96.548	63550	0.0227199		99.8483	8085.46	0.0227199		82.9272	8824.81	0.0227199		83.1725	16331.5	0.0227199		93.4952	8843.46	0.0227199		81.4033
	169.437	191283	0.0283338		122.848	1775.68	0.0283338		508.201	3736.09	0.0283338		385.957	6318.23	0.0283338		258.167	3108.44	0.0283338		222.821	8141.85	0.0283338		82.2957	19113.3	0.0283338		124.604	79252.5	0.0283338		129.365	10083.3	0.0283338		110.557	11005.3	0.0283338		113.061	20366.9	0.0283338		129.335	11028.6	0.0283338		110.134
	252.423	238547	0.0353347		179.909	2214.43	0.0353347		857.09	4659.24	0.0353347		616.792	7879.4	0.0353347		411.228	3876.5	0.0353347		343.8	10153.6	0.0353347		111.058	23836	0.0353347		165.288	98834.9	0.0353347		173.653	12574.7	0.0353347		152.157	13724.6	0.0353347		159.436	25399.3	0.0353347		185.953	13753.6	0.0353347		154.084
	392.455	297490	0.0440655		277.502	2761.59	0.0440655		1529.32	5810.48	0.0440655		1023.49	9826.31	0.0440655		680.68	4834.34	0.0440655		545.47	12662.5	0.0440655		155.432	29725.6	0.0440655		226.371	123256	0.0440655		243.754	15681.8	0.0440655		216.606	17115.8	0.0440655		234.104	31675.2	0.0440655		279.082	17152	0.0440655		223.717
	643.342	370996	0.0549536		454.964	3443.95	0.0549536		2919.27	7246.19	0.0549536		1780.65	12254.3	0.0549536		1175.06	6028.85	0.0549536		891.925	15791.2	0.0549536		226.767	37070.4	0.0549536		321.601	153711	0.0549536		362.195	19556.6	0.0549536		319.781	21344.9	0.0549536		359.736	39501.8	0.0549536		439.833	21390	0.0549536		338.74
	1131.69	462665	0.0685321		801.646	4294.91	0.0685321		6073.2	9036.64	0.0685321		3304.88	15282.2	0.0685321		2136.26	7518.52	0.0685321		1512.91	19693	0.0685321		347.274	46230.1	0.0685321		476.554	191691	0.0685321		578.077	24388.9	0.0685321		491.625	26619	0.0685321		582.864	49262.2	0.0685321		734.408	26675.3	0.0685321		538.745
	2197.6	576984	0.0854656		1538.32	5356.13	0.0854656		14176.2	11269.5	0.0854656		6711.26	19058.2	0.0854656		4166.62	9376.26	0.0854656		2698.65	24559	0.0854656		563.627	57653	0.0854656		741.87	239056	0.0854656		1005.46	30415.1	0.0854656		792.291	33196.3	0.0854656		1007.25	61434.4	0.0854656		1316.85	33266.5	0.0854656		909.784
	4919.42	719551	0.106583		3267.69	6679.57	0.106583		38729.9	14054.1	0.106583		15423.4	23767.3	0.106583		8975.09	11693	0.106583		5172.52	30627.2	0.106583		982.531	71898.4	0.106583		1226	298124	0.106583		1931.19	37930.3	0.106583		1351.81	41398.7	0.106583		1889.09	76614.1	0.106583		2587.13	41486.2	0.106583		1657.81
	13528.2	897344	0.132919		7848.31	8330.01	0.132919		131133	17526.7	0.132919		41936.6	29639.9	0.132919		22235.2	14582.2	0.132919		10963.7	38194.8	0.132919		1873.77	89663.7	0.132919		2185.21	371787	0.132919		4165.53	47302.4	0.132919		2476.43	51627.9	0.132919		3945.79	95544.6	0.132919		5735.15	51737	0.132919		3337.8
	50059.3	1.11907e+06	0.165761		21979.3	10388.3	0.165761		588982	21857.3	0.165761		143193	36963.6	0.165761		66909.8	18185.3	0.165761		26622.1	47632.4	0.165761		4009.8	111819	0.165761		4304.56	463652	0.165761		10389	58990.3	0.165761		4966.05	64384.5	0.165761		9530.15	119153	0.165761		14970.1	64520.6	0.165761		7685.01
	283723	1.39558e+06	0.206719		75434.7	12955.1	0.206719		3.60537e+06	27258	0.206719		665378	46096.9	0.206719		262870	22678.7	0.206719		77229.9	59401.8	0.206719		9985.06	139448	0.206719		9727.93	578215	0.206719		31427.9	73566.2	0.206719		11202.7	80293.2	0.206719		28101.3	148594	0.206719		48962.5	80462.9	0.206719		21265
	2.9708e+06	1.74041e+06	0.257797		345438	16156.1	0.257797		2.13759e+07	33993.1	0.257797		4.66968e+06	57486.9	0.257797		1.46561e+06	28282.4	0.257797		279529	74079.3	0.257797		30573.9	173904	0.257797		26711.1	721085	0.257797		124025	91743.5	0.257797		29624	100133	0.257797		109521	185310	0.257797		220116	100344	0.257797		76049.3
	7.63245e+07	2.17044e+06	0.321496		2.43969e+06	20148.1	0.321496		5.67537e+07	42392.4	0.321496		5.53974e+07	71691.3	0.321496		1.12972e+07	35270.7	0.321496		1.26647e+06	92383.4	0.321496		125781	216873	0.321496		97568.3	899257	0.321496		714738	114412	0.321496		98160.9	124874	0.321496		636236	231098	0.321496		1.56937e+06	125138	0.321496		392501
	Panel c: Loss Exceedance curve of GDP for Chile				Panel d: Loss Exceedance curve of Gross Regional Product (GRP)
	Total Country				R1				R2				R3				R4				R5				R6				R7				R8				R9				R10				R11				R12
	Total Chile				Region of Arica and Parinacota				Region of Tarapacá				Region of Antofagasta				Region of Atacama				Region of Coquimbo				Region of Valparaiso				Metropolitan Region of Santiago				Region of Libertador General Bernardo O'Higgins				Region of Maule				Region of Biobío				Region of La Araucanía				Region of Los Ríos
	Total GDP	251019	USD millions		Total GRP:	1973.29	USD millions		Total GRP:	6350.5	USD millions		Total GRP:	26153.2	USD millions		Total GRP:	6341.25	USD millions		Total GRP:	7962.8	USD millions		Total GRP:	22415.7	USD millions		Total GRP:	113973	USD millions		Total GRP:	12023	USD millions		Total GRP:	8635.56	USD millions		Total GRP:	19813.7	USD millions		Total GRP:	6801.81	USD millions		Total GRP:
	Return period	GDP losses			Return period	GRP losses			Return period	GRP losses			Return period	GRP losses			Return period	GRP losses			Return period	GRP losses			Return period	GRP losses			Return period	GRP losses			Return period	GRP losses			Return period	GRP losses			Return period	GRP losses			Return period	GRP losses			Return period
	years	USD millions	% of the total GDP		years	USD millions	% of the total GRP		years	USD millions	% of the total GRP		years	USD millions	% of the total GRP		years	USD millions	% of the total GRP		years	USD millions	% of the total GRP		years	USD millions	% of the total GRP		years	USD millions	% of the total GRP		years	USD millions	% of the total GRP		years	USD millions	% of the total GRP		years	USD millions	% of the total GRP		years	USD millions	% of the total GRP		years
	1.22673	2.49832	9.9527e-06		1.46448	0.0197329	1e-05		1.97654	0.063505	1e-05		1.97327	0.261532	1e-05		1.64881	0.0634125	1e-05		1.9062	0.079628	1e-05		1.81455	0.224157	1e-05		2.22414	1.13973	1e-05		1.98266	0.12023	1e-05		1.93859	0.0863556	1e-05		1.73383	0.198137	1e-05		1.80958	0.0680181	1e-05		1.61795
	1.26489	3.11563	1.24119e-05		1.52955	0.0246087	1.24709e-05		2.0626	0.0791963	1.24709e-05		2.08164	0.326154	1.24709e-05		1.72351	0.079081	1.24709e-05		1.98087	0.0993032	1.24709e-05		1.90801	0.279544	1.24709e-05		2.3051	1.42134	1.24709e-05		2.13589	0.149938	1.24709e-05		2.04131	0.107693	1.24709e-05		1.83843	0.247094	1.24709e-05		1.91229	0.0848246	1.24709e-05		1.70342
	1.30848	3.88546	1.54787e-05		1.60169	0.0306893	1.55523e-05		2.15804	0.0987648	1.55523e-05		2.20333	0.406743	1.55523e-05		1.80823	0.0986211	1.55523e-05		2.06224	0.12384	1.55523e-05		2.00917	0.348616	1.55523e-05		2.39661	1.77254	1.55523e-05		2.31114	0.186985	1.55523e-05		2.157	0.134303	1.55523e-05		1.95344	0.308149	1.55523e-05		2.02275	0.105784	1.55523e-05		1.80148
	1.35822	4.84552	1.93034e-05		1.68176	0.0382722	1.93951e-05		2.26603	0.123169	1.93951e-05		2.33963	0.507244	1.93951e-05		1.90406	0.122989	1.93951e-05		2.15062	0.154439	1.93951e-05		2.11799	0.434755	1.93951e-05		2.50039	2.21052	1.93951e-05		2.51575	0.233187	1.93951e-05		2.28762	0.167488	1.93951e-05		2.07879	0.384289	1.93951e-05		2.14798	0.131922	1.93951e-05		1.91327
	1.41492	6.04279	2.4073e-05		1.77096	0.0477289	2.41874e-05		2.38923	0.153602	2.41874e-05		2.49144	0.632578	2.41874e-05		2.01213	0.153378	2.41874e-05		2.24646	0.192599	2.41874e-05		2.23497	0.542179	2.41874e-05		2.61848	2.75671	2.41874e-05		2.74956	0.290805	2.41874e-05		2.4358	0.208872	2.41874e-05		2.21639	0.479242	2.41874e-05		2.28813	0.164518	2.41874e-05		2.04222
	1.47945	7.5359	3.00212e-05		1.87004	0.0595221	3.01638e-05		2.52979	0.191555	3.01638e-05		2.66024	0.788881	3.01638e-05		2.13362	0.191277	3.01638e-05		2.35033	0.240189	3.01638e-05		2.36172	0.676145	3.01638e-05		2.75329	3.43787	3.01638e-05		3.01011	0.36266	3.01638e-05		2.60446	0.260482	3.01638e-05		2.36946	0.597657	3.01638e-05		2.44241	0.205169	3.01638e-05		2.18891
	1.55276	9.39793	3.74391e-05		1.98012	0.0742294	3.7617e-05		2.69374	0.238887	3.7617e-05		2.84767	0.983805	3.7617e-05		2.26964	0.238539	3.7617e-05		2.46293	0.299537	3.7617e-05		2.49985	0.843213	3.7617e-05		2.90759	4.28732	3.7617e-05		3.30234	0.452269	3.7617e-05		2.79585	0.324844	3.7617e-05		2.54	0.745332	3.7617e-05		2.6137	0.255864	3.7617e-05		2.35556
	1.63589	11.7201	4.66899e-05		2.10233	0.0925706	4.69117e-05		2.88519	0.297913	4.69117e-05		3.05581	1.22689	4.69117e-05		2.42116	0.297479	4.69117e-05		2.58516	0.373549	4.69117e-05		2.65111	1.05156	4.69117e-05		3.08456	5.34667	4.69117e-05		3.63374	0.56402	4.69117e-05		3.01132	0.405109	4.69117e-05		2.73106	0.929495	4.69117e-05		2.80356	0.319085	4.69117e-05		2.54135
	1.73001	14.6159	5.82264e-05		2.23845	0.115444	5.85031e-05		3.1133	0.371524	5.85031e-05		3.28753	1.53004	5.85031e-05		2.58901	0.370983	5.85031e-05		2.71869	0.465848	5.85031e-05		2.81847	1.31139	5.85031e-05		3.28787	6.66777	5.85031e-05		4.00732	0.703383	5.85031e-05		3.2543	0.505207	5.85031e-05		2.9454	1.15916	5.85031e-05		3.01379	0.397927	5.85031e-05		2.74797
	1.83649	18.2274	7.26135e-05		2.39063	0.143969	7.29585e-05		3.3782	0.463323	7.29585e-05		3.54688	1.9081	7.29585e-05		2.77418	0.462649	7.29585e-05		2.86513	0.580954	7.29585e-05		3.00534	1.63542	7.29585e-05		3.52181	8.31531	7.29585e-05		4.42373	0.877181	7.29585e-05		3.52734	0.630038	7.29585e-05		3.18631	1.44558	7.29585e-05		3.24719	0.49625	7.29585e-05		2.976
	1.95697	22.7312	9.05554e-05		2.56206	0.179542	9.09858e-05		3.68621	0.577805	9.09858e-05		3.83947	2.37957	9.09858e-05		2.97811	0.576964	9.09858e-05		3.02675	0.724501	9.09858e-05		3.21547	2.03951	9.09858e-05		3.79125	10.3699	9.09858e-05		4.88853	1.09392	9.09858e-05		3.83307	0.785713	9.09858e-05		3.45833	1.80276	9.09858e-05		3.50817	0.618868	9.09858e-05		3.22798
	2.09352	28.3478	0.000112931		2.75704	0.223904	0.000113467		4.0458	0.720574	0.000113467		4.17253	2.96753	0.000113467		3.203	0.719525	0.000113467		3.20655	0.903517	0.000113467		3.45273	2.54345	0.000113467		4.10216	12.9322	0.000113467		5.41001	1.36422	0.000113467		4.17509	0.979854	0.000113467		3.76699	2.24821	0.000113467		3.80206	0.771783	0.000113467		3.50918
	2.24881	35.3522	0.000140835		2.98098	0.279229	0.000141504		4.46407	0.898619	0.000141504		4.55476	3.70078	0.000141504		3.45211	0.897312	0.000141504		3.4076	1.12677	0.000141504		3.72102	3.17191	0.000141504		4.46146	16.1276	0.000141504		5.99777	1.7013	0.000141504		4.55728	1.22196	0.000141504		4.1192	2.80371	0.000141504		4.13549	0.962482	0.000141504		3.82607
	2.42639	44.0873	0.000175633		3.2405	0.348223	0.000176468		4.9486	1.12066	0.000176468		4.9963	4.6152	0.000176468		3.73002	1.11903	0.000176468		3.63371	1.40518	0.000176468		4.02429	3.95566	0.000176468		4.87748	20.1126	0.000176468		6.6553	2.12167	0.000176468		4.98448	1.5239	0.000176468		4.52327	3.49648	0.000176468		4.51598	1.2003	0.000176468		4.18635
	2.63097	54.9808	0.00021903		3.54328	0.434265	0.000220071		5.50716	1.39756	0.000220071		5.50878	5.75556	0.000220071		4.04272	1.39553	0.000220071		3.88901	1.75238	0.000220071		4.36697	4.93305	0.000220071		5.3604	25.0822	0.000220071		7.38638	2.64592	0.000220071		5.46319	1.90044	0.000220071		4.98875	4.36042	0.000220071		4.95221	1.49688	0.000220071		4.59876
	2.86886	68.5659	0.00027315		3.89789	0.541567	0.000274448		6.1498	1.74288	0.000274448		6.10535	7.1777	0.000274448		4.3975	1.74034	0.000274448		4.17762	2.18537	0.000274448		4.75411	6.15196	0.000274448		5.92226	31.2797	0.000274448		8.20223	3.29969	0.000274448		6.00211	2.37001	0.000274448		5.52647	5.43783	0.000274448		5.45423	1.86674	0.000274448		5.07289
	3.14841	85.5078	0.000340642		4.31354	0.675382	0.000342261		6.88734	2.17353	0.000342261		6.80065	8.95122	0.000342261		4.80276	2.17036	0.000342261		4.50465	2.72536	0.000342261		5.19127	7.67203	0.000342261		6.57732	39.0085	0.000342261		9.11845	4.11501	0.000342261		6.61203	2.95562	0.000342261		6.1482	6.78146	0.000342261		6.03178	2.32799	0.000342261		5.61915
	3.48064	106.636	0.000424811		4.79984	0.842261	0.00042683		7.73169	2.71058	0.00042683		7.61049	11.163	0.00042683		5.26765	2.70664	0.00042683		4.87619	3.39876	0.00042683		5.68455	9.56771	0.00042683		7.34216	48.6471	0.00042683		10.1528	5.13178	0.00042683		7.30496	3.68592	0.00042683		6.86612	8.45708	0.00042683		6.69746	2.90321	0.00042683		6.24908
	3.88001	132.984	0.000529777		5.36672	1.05037	0.000532295		8.69644	3.38034	0.000532295		8.55132	13.9212	0.000532295		5.80174	3.37542	0.000532295		5.29944	4.23856	0.000532295		6.24052	11.9318	0.000532295		8.23567	60.6673	0.000532295		11.3257	6.39979	0.000532295		8.09303	4.59666	0.000532295		7.69197	10.5467	0.000532295		7.46557	3.62057	0.000532295		6.97558
	4.36531	165.843	0.000660679		6.02448	1.30991	0.000663819		9.79825	4.21558	0.000663819		9.63997	17.361	0.000663819		6.41461	4.20944	0.000663819		5.78316	5.28586	0.000663819		6.86602	14.88	0.000663819		9.27883	75.6575	0.000663819		12.659	7.9811	0.000663819		8.98771	5.73245	0.000663819		8.63583	13.1527	0.000663819		8.35182	4.51517	0.000663819		7.81269
	4.96086	206.821	0.000823926		6.78398	1.63357	0.000827841		11.059	5.2572	0.000827841		10.8946	21.6507	0.000827841		7.11579	5.24955	0.000827841		6.33809	6.59193	0.000827841		7.56777	18.5567	0.000827841		10.4942	94.3516	0.000827841		14.1739	9.95314	0.000827841		9.99965	7.14887	0.000827841		9.70481	16.4026	0.000827841		9.37244	5.63081	0.000827841		8.77478
	5.69796	257.924	0.00102751		7.65691	2.03721	0.00103239		12.5084	6.5562	0.00103239		12.3374	27.0003	0.00103239		7.9151	6.54665	0.00103239		6.97736	8.22072	0.00103239		8.3518	23.1418	0.00103239		11.9046	117.665	0.00103239		15.8873	12.4124	0.00103239		11.1389	8.91527	0.00103239		10.9024	20.4555	0.00103239		10.5432	7.02213	0.00103239		9.87549
	6.61672	321.655	0.00128139		8.65611	2.54058	0.00128748		14.1873	8.17616	0.00128748		14.0003	33.6718	0.00128748		8.82373	8.16426	0.00128748		7.71702	10.252	0.00128748		9.22271	28.8599	0.00128748		13.5317	146.738	0.00128748		17.811	15.4794	0.00128748		12.4151	11.1181	0.00128748		12.23	25.5098	0.00128748		11.8797	8.75721	0.00128748		11.1279
	7.76836	401.132	0.00159801		9.79621	3.16833	0.00160561		16.1515	10.1964	0.00160561		15.9308	41.9917	0.00160561		9.85625	10.1816	0.00160561		8.57655	12.7851	0.00160561		10.1835	35.9908	0.00160561		15.3942	182.996	0.00160561		19.9536	19.3042	0.00160561		13.8388	13.8653	0.00160561		13.692	31.813	0.00160561		13.4	10.921	0.00160561		12.5465
	9.21786	500.247	0.00199286		11.0949	3.95119	0.00200233		18.4773	12.7158	0.00200233		18.1985	52.3674	0.00200233		11.0334	12.6973	0.00200233		9.57967	15.9442	0.00200233		11.2366	44.8838	0.00200233		17.5063	228.212	0.00200233		22.3266	24.0741	0.00200233		15.4239	17.2913	0.00200233		15.3032	39.6736	0.00200233		15.129	13.6195	0.00200233		14.1519
	11.047	623.852	0.00248528		12.576	4.92749	0.00249709		21.2667	15.8577	0.00249709		20.8996	65.3068	0.00249709		12.3854	15.8347	0.00249709		10.7557	19.8838	0.00249709		12.3864	55.974	0.00249709		19.8797	284.601	0.00249709		24.9537	30.0225	0.00249709		17.1933	21.5637	0.00249709		17.0969	49.4765	0.00249709		17.1062	16.9847	0.00249709		15.9774
	13.3582	777.999	0.00309936		14.2736	6.14501	0.00311409		24.6527	19.776	0.00311409		24.1607	81.4434	0.00311409		13.9558	19.7472	0.00311409		12.1417	24.7969	0.00311409		13.6439	69.8046	0.00311409		22.5288	354.922	0.00311409		27.8829	37.4407	0.00311409		19.1863	26.8919	0.00311409		19.1305	61.7016	0.00311409		19.393	21.1814	0.00311409		18.0761
	16.2799	970.234	0.00386518		16.2386	7.66338	0.00388355		28.804	24.6624	0.00388355		28.1433	101.567	0.00388355		15.8054	24.6265	0.00388355		13.7858	30.9239	0.00388355		15.0324	87.0525	0.00388355		25.4804	442.619	0.00388355		31.1964	46.6919	0.00388355		21.4666	33.5366	0.00388355		21.4904	76.9474	0.00388355		22.0823	26.4151	0.00388355		20.5278
	19.9774	1209.97	0.00482022		18.5452	9.55691	0.00484313		33.9304	30.7562	0.00484313		33.0525	126.663	0.00484313		18.0179	30.7115	0.00484313		15.753	38.5648	0.00484313		16.5939	108.562	0.00484313		28.7871	551.986	0.00484313		35.0174	58.2289	0.00484313		24.1291	41.8231	0.00484313		24.2942	95.9602	0.00484313		25.3087	32.942	0.00484313		23.4445
	24.6735	1508.94	0.00601124		21.2974	11.9183	0.00603981		40.2935	38.3558	0.00603981		39.1536	157.96	0.00603981		20.7074	38.2999	0.00603981		18.1327	48.0938	0.00603981		18.3945	135.387	0.00603981		32.5422	688.375	0.00603981		39.5151	72.6166	0.00603981		27.3057	52.1571	0.00603981		27.6943	119.671	0.00603981		29.2599	41.0816	0.00603981		26.9749
	30.6888	1881.78	0.00749655		24.6359	14.8632	0.00753218		48.2299	47.833	0.00753218		46.801	196.991	0.00753218		24.0308	47.7634	0.00753218		21.0519	59.9772	0.00753218		20.5301	168.839	0.00753218		36.8968	858.465	0.00753218		44.9121	90.5594	0.00753218		31.1723	65.0445	0.00753218		31.8843	149.24	0.00753218		34.193	51.2324	0.00753218		31.3092
	38.5091	2346.74	0.00934886		28.7467	18.5357	0.00939329		58.194	59.6521	0.00939329		56.4849	245.665	0.00939329		28.207	59.5652	0.00939329		24.6929	74.7969	0.00939329		23.1335	210.558	0.00939329		42.0803	1070.58	0.00939329		51.5013	112.936	0.00939329		35.9609	81.1163	0.00939329		37.1107	186.116	0.00939329		40.4585	63.8913	0.00939329		36.6874
	48.8943	2926.6	0.0116589		33.875	23.1157	0.0117143		70.8266	74.3914	0.0117143		68.9032	306.366	0.0117143		33.5472	74.2831	0.0117143		29.3216	93.2783	0.0117143		26.3858	262.584	0.0117143		48.4312	1335.11	0.0117143		59.677	140.841	0.0117143		41.9831	101.159	0.0117143		43.6974	232.103	0.0117143		48.5381	79.6782	0.0117143		43.4145
	63.0498	3649.73	0.0145396		40.3493	28.8273	0.0146087		87.0546	92.7727	0.0146087		85.0674	382.065	0.0146087		40.5028	92.6376	0.0146087		35.3296	116.326	0.0146087		30.5392	327.465	0.0146087		56.446	1665	0.0146087		69.9902	175.641	0.0146087		49.6727	126.155	0.0146087		52.0913	289.453	0.0146087		59.1099	99.3658	0.0146087		51.8905
	82.9139	4551.54	0.0181322		48.621	35.9502	0.0182184		108.234	115.696	0.0182184		106.459	476.469	0.0182184		49.7414	115.527	0.0182184		43.3036	145.069	0.0182184		35.9567	408.378	0.0182184		66.857	2076.4	0.0182184		83.2387	219.04	0.0182184		59.6615	157.326	0.0182184		62.9444	360.974	0.0182184		73.1618	123.918	0.0182184		62.6686
	111.661	5676.17	0.0226125		59.3312	44.8331	0.0227199		136.369	144.283	0.0227199		135.275	594.199	0.0227199		62.2682	144.073	0.0227199		54.1407	180.914	0.0227199		43.1815	509.284	0.0227199		80.758	2589.46	0.0227199		100.611	273.162	0.0227199		72.9072	196.199	0.0227199		77.2502	450.166	0.0227199		92.1903	154.537	0.0227199		76.5575
	154.629	7078.69	0.0281998		73.4208	55.9109	0.0283338		174.485	179.934	0.0283338		174.849	741.019	0.0283338		79.6275	179.672	0.0283338		69.2523	225.616	0.0283338		53.0558	635.122	0.0283338		99.815	3229.29	0.0283338		123.919	340.657	0.0283338		90.9096	244.678	0.0283338		96.5721	561.397	0.0283338		118.548	192.721	0.0283338		94.7935
	221.139	8827.75	0.0351676		92.3171	69.7258	0.0353347		227.304	224.393	0.0353347		230.459	924.117	0.0353347		104.253	224.066	0.0353347		90.9359	281.363	0.0353347		66.9291	792.054	0.0353347		126.632	4027.21	0.0353347		155.973	424.83	0.0353347		116.077	305.135	0.0353347		123.434	700.112	0.0353347		156.063	240.34	0.0353347		119.321
	328.326	11009	0.0438571		118.258	86.9543	0.0440655		302.519	279.838	0.0440655		310.907	1152.46	0.0440655		140.114	279.431	0.0440655		123.09	350.885	0.0440655		87.0339	987.762	0.0440655		165.405	5022.28	0.0440655		201.241	529.8	0.0440655		152.375	380.531	0.0440655		162.022	873.102	0.0440655		211.171	299.725	0.0440655		153.267
	509.863	13729.2	0.0546937		154.875	108.44	0.0549536		413.313	348.983	0.0549536		431.743	1437.21	0.0549536		193.964	348.475	0.0549536		172.657	437.585	0.0549536		117.203	1231.83	0.0549536		223.149	6263.23	0.0549536		267.03	660.708	0.0549536		206.524	474.555	0.0549536		219.506	1088.84	0.0549536		295.088	373.784	0.0549536		201.767
	837.608	17121.5	0.0682079		208.303	135.234	0.0685321		583.474	435.213	0.0685321		621.894	1792.33	0.0685321		277.908	434.579	0.0685321		252.74	545.707	0.0685321		164.317	1536.2	0.0685321		312.089	7810.81	0.0685321		365.832	823.962	0.0685321		290.375	591.813	0.0685321		308.691	1357.87	0.0685321		428.199	466.142	0.0685321		273.518
	1481.44	21352	0.0850614		289.437	168.649	0.0854656		858.441	542.749	0.0854656		937.766	2235.2	0.0854656		414.954	541.959	0.0854656		389.766	680.545	0.0854656		241.448	1915.77	0.0854656		454.628	9740.77	0.0854656		520.185	1027.55	0.0854656		425.916	738.043	0.0854656		453.693	1693.39	0.0854656		649.541	581.32	0.0854656		383.837
	2897.41	26627.9	0.106079		418.871	210.32	0.106583		1330.76	676.856	0.106583		1494.91	2787.49	0.106583		651.691	675.871	0.106583		641.329	848.7	0.106583		375.2	2389.14	0.106583		694.504	12147.6	0.106583		773.544	1281.45	0.106583		656.711	920.405	0.106583		703.142	2111.81	0.106583		1039.15	724.958	0.106583		561.254
	6521.36	33207.3	0.13229		638.72	262.288	0.132919		2204.24	844.099	0.132919		2544.16	3476.25	0.132919		1089.3	842.871	0.132919		1145.03	1058.4	0.132919		624.476	2979.47	0.132919		1124.22	15149.1	0.132919		1216.68	1598.08	0.132919		1076.3	1147.83	0.132919		1163.9	2633.61	0.132919		1776.22	904.087	0.132919		862.886
	17905.6	41412.5	0.164977		1043.76	327.096	0.165761		3974.53	1052.67	0.165761		4669.94	4335.19	0.165761		1966.09	1051.13	0.165761		2269.02	1319.92	0.165761		1133.85	3715.66	0.165761		1960.26	18892.3	0.165761		2058.82	1992.95	0.165761		1906.23	1431.44	0.165761		2097.15	3284.35	0.165761		3309.23	1127.48	0.165761		1413.87
	65287.2	51645.1	0.205741		1874.13	407.918	0.206719		8010.25	1312.77	0.206719		9353.2	5406.37	0.206719		3901.12	1310.86	0.206719		5149.61	1646.06	0.206719		2306.96	4633.76	0.206719		3778.77	23560.4	0.206719		3845.35	2485.39	0.206719		3739.96	1785.13	0.206719		4231.91	4095.87	0.206719		6928.9	1406.06	0.206719		2520.32
	358431	64406	0.256578		3838.21	508.709	0.257797		18773.9	1637.14	0.257797		20705	6742.22	0.257797		8707.15	1634.76	0.257797		14010.7	2052.79	0.257797		5475.46	5778.71	0.257797		8390.73	29381.9	0.257797		8243.88	3099.5	0.257797		8442.09	2226.22	0.257797		9985.4	5107.91	0.257797		17084.6	1753.49	0.257797		5043.35
	3.59462e+06	80320	0.319975		9502.29	634.406	0.321496		54479.8	2041.66	0.321496		51092.7	8408.15	0.321496		22511.7	2038.69	0.321496		49017.5	2560.01	0.321496		16140	7206.56	0.321496		22927.3	36641.9	0.321496		21582.8	3865.35	0.321496		23276.6	2776.3	0.321496		29477.8	6370.02	0.321496		53366.6	2186.75	0.321496		11904.4
	Panel e: Loss Exceedance curve of Export Volume				Panel f: Loss Exceedance curve of Export Volume by Region
	Total Country				R1				R2				R3				R4				R5				R6				R7				R8				R9				R10				R11				R12
	Total Chile				Region of Arica and Parinacota				Region of Tarapacá				Region of Antofagasta				Region of Atacama				Region of Coquimbo				Region of Valparaiso				Metropolitan Region of Santiago				Region of Libertador General Bernardo O'Higgins				Region of Maule				Region of Biobío				Region of La Araucanía				Region of Los Ríos
	Total Export Volume:	83101.8	USD millions		Total Export Volume:	344.736	USD millions		Total Export Volume:	3778.86	USD millions		Total Export Volume:	21039.5	USD millions		Total Export Volume:	3411.77	USD millions		Total Export Volume:	3740.34	USD millions		Total Export Volume:	7784.18	USD millions		Total Export Volume:	24118	USD millions		Total Export Volume:	5745.28	USD millions		Total Export Volume:	1867.85	USD millions		Total Export Volume:	5388.46	USD millions		Total Export Volume:	1169.83	USD millions		Total Export Volume:
	Return period	Export Volume losses			Return period	Export Volume losses			Return period	Export Volume losses			Return period	Export Volume losses			Return period	Export Volume losses			Return period	Export Volume losses			Return period	Export Volume losses			Return period	Export Volume losses			Return period	Export Volume losses			Return period	Export Volume losses			Return period	Export Volume losses			Return period	Export Volume losses			Return period
	years	USD millions	% of the total Export Volume		years	USD millions	% of the total Export Volume		years	USD millions	% of the total Export Volume		years	USD millions	% of the total Export Volume		years	USD millions	% of the total Export Volume		years	USD millions	% of the total Export Volume		years	USD millions	% of the total Export Volume		years	USD millions	% of the total Export Volume		years	USD millions	% of the total Export Volume		years	USD millions	% of the total Export Volume		years	USD millions	% of the total Export Volume		years	USD millions	% of the total Export Volume		years
	1.32788	0.831018	1e-05		2.32529	0.00344736	1e-05		2.94308	0.0377886	1e-05		3.95034	0.210395	1e-05		2.98794	0.0341177	1e-05		2.35106	0.0374034	1e-05		2.43347	0.0778418	1e-05		2.72149	0.24118	1e-05		2.98617	0.0574528	1e-05		2.38375	0.0186785	1e-05		2.82658	0.0538846	1e-05		2.27391	0.0116983	1e-05		2.52125
	1.3845	1.03635	1.24709e-05		2.40641	0.00429916	1.24709e-05		3.10946	0.0471258	1.24709e-05		4.16226	0.262382	1.24709e-05		3.12525	0.0425478	1.24709e-05		2.45739	0.0466454	1.24709e-05		2.52982	0.0970756	1.24709e-05		2.86902	0.300772	1.24709e-05		3.13895	0.0716488	1.24709e-05		2.48022	0.0232938	1.24709e-05		2.93247	0.0671989	1.24709e-05		2.37346	0.0145888	1.24709e-05		2.61585
	1.44923	1.29242	1.55523e-05		2.4935	0.00536143	1.55523e-05		3.28912	0.05877	1.55523e-05		4.39962	0.327213	1.55523e-05		3.27684	0.0530609	1.55523e-05		2.57132	0.0581709	1.55523e-05		2.63441	0.121062	1.55523e-05		3.0348	0.37509	1.55523e-05		3.3083	0.0893523	1.55523e-05		2.58534	0.0290494	1.55523e-05		3.0482	0.083803	1.55523e-05		2.48291	0.0181935	1.55523e-05		2.72054
	1.52296	1.61177	1.93951e-05		2.58703	0.00668618	1.93951e-05		3.48454	0.0732914	1.93951e-05		4.66714	0.408064	1.93951e-05		3.44471	0.0661716	1.93951e-05		2.69394	0.0725443	1.93951e-05		2.74801	0.150975	1.93951e-05		3.22113	0.46777	1.93951e-05		3.49691	0.11143	1.93951e-05		2.70005	0.0362272	1.93951e-05		3.17482	0.10451	1.93951e-05		2.60282	0.0226889	1.93951e-05		2.83661
	1.60662	2.01002	2.41874e-05		2.68768	0.00833826	2.41874e-05		3.69859	0.0914009	2.41874e-05		4.9701	0.508892	2.41874e-05		3.63101	0.0825219	2.41874e-05		2.82697	0.0904692	2.41874e-05		2.8717	0.188279	2.41874e-05		3.43043	0.583351	2.41874e-05		3.70922	0.138963	2.41874e-05		2.82555	0.0451785	2.41874e-05		3.31365	0.130333	2.41874e-05		2.73379	0.0282951	2.41874e-05		2.96384
	1.7012	2.50667	3.01638e-05		2.79654	0.0103986	3.01638e-05		3.9351	0.113985	3.01638e-05		5.3144	0.634633	3.01638e-05		3.83814	0.102912	3.01638e-05		2.97273	0.112823	3.01638e-05		3.00693	0.234801	3.01638e-05		3.66514	0.72749	3.01638e-05		3.94778	0.1733	3.01638e-05		2.96438	0.0563416	3.01638e-05		3.46642	0.162537	3.01638e-05		2.87661	0.0352865	3.01638e-05		3.10422
	1.80783	3.12604	3.7617e-05		2.91514	0.0129679	3.7617e-05		4.19891	0.142149	3.7617e-05		5.70693	0.791444	3.7617e-05		4.06886	0.128341	3.7617e-05		3.13432	0.1407	3.7617e-05		3.15561	0.292817	3.7617e-05		3.92751	0.907245	3.7617e-05		4.21823	0.21612	3.7617e-05		3.1169	0.070263	3.7617e-05		3.63536	0.202698	3.7617e-05		3.03247	0.0440054	3.7617e-05		3.26041
	1.92787	3.89845	4.69117e-05		3.04555	0.0161721	4.69117e-05		4.49569	0.177273	4.69117e-05		6.15591	0.987001	4.69117e-05		4.32656	0.160052	4.69117e-05		3.31503	0.175466	4.69117e-05		3.32018	0.365169	4.69117e-05		4.21946	1.13141	4.69117e-05		4.52793	0.269521	4.69117e-05		3.28678	0.0876242	4.69117e-05		3.8233	0.252782	4.69117e-05		3.20327	0.0548787	4.69117e-05		3.43521
	2.06297	4.86171	5.85031e-05		3.19042	0.0201681	5.85031e-05		4.83192	0.221075	5.85031e-05		6.67153	1.23088	5.85031e-05		4.61564	0.199599	5.85031e-05		3.5184	0.218821	5.85031e-05		3.5036	0.455398	5.85031e-05		4.54235	1.41097	5.85031e-05		4.88553	0.336117	5.85031e-05		3.47766	0.109275	5.85031e-05		4.03377	0.315242	5.85031e-05		3.39182	0.0684386	5.85031e-05		3.63211
	2.21524	6.06298	7.29585e-05		3.35306	0.0251514	7.29585e-05		5.21523	0.2757	7.29585e-05		7.26658	1.53501	7.29585e-05		4.94201	0.248918	7.29585e-05		3.74958	0.27289	7.29585e-05		3.70937	0.567922	7.29585e-05		4.89693	1.75961	7.29585e-05		5.30365	0.419167	7.29585e-05		3.69416	0.136276	7.29585e-05		4.27102	0.393134	7.29585e-05		3.6018	0.0853489	7.29585e-05		3.85541
	2.38735	7.56108	9.09858e-05		3.53745	0.031366	9.09858e-05		5.6548	0.343823	9.09858e-05		7.95728	1.9143	9.09858e-05		5.3136	0.310423	9.09858e-05		4.0155	0.340318	9.09858e-05		3.94155	0.708249	9.09858e-05		5.28356	2.19439	9.09858e-05		5.79917	0.522739	9.09858e-05		3.94215	0.169948	9.09858e-05		4.54008	0.490273	9.09858e-05		3.83768	0.106438	9.09858e-05		4.11045
	2.58281	9.42933	0.000113467		3.74826	0.0391162	0.000113467		6.16195	0.428777	0.000113467		8.76409	2.3873	0.000113467		5.74086	0.387124	0.000113467		4.32508	0.424406	0.000113467		4.20488	0.88325	0.000113467		5.70265	2.7366	0.000113467		6.37827	0.651902	0.000113467		4.22909	0.21194	0.000113467		4.84689	0.611414	0.000113467		4.10514	0.132737	0.000113467		4.40368
	2.80635	11.7592	0.000141504		3.99091	0.0487814	0.000141504		6.75067	0.534723	0.000141504		9.71255	2.97718	0.000141504		6.23728	0.482779	0.000141504		4.68555	0.529272	0.000141504		4.50491	1.10149	0.000141504		6.15565	3.41278	0.000141504		7.0661	0.812979	0.000141504		4.5661	0.264308	0.000141504		5.19859	0.762488	0.000141504		4.41159	0.165535	0.000141504		4.74306
	3.06436	14.6648	0.000176468		4.27171	0.0608347	0.000176468		7.43834	0.666847	0.000176468		10.8342	3.7128	0.000176468		6.8198	0.602068	0.000176468		5.11148	0.66005	0.000176468		4.84821	1.37366	0.000176468		6.64563	4.25604	0.000176468		7.88777	1.01386	0.000176468		4.96322	0.329616	0.000176468		5.60391	0.95089	0.000176468		4.76613	0.206437	0.000176468		5.13848
	3.36525	18.2883	0.000220071		4.5981	0.0758663	0.000220071		8.24668	0.831618	0.000220071		12.1678	4.63019	0.000220071		7.50896	0.750832	0.000220071		5.61846	0.823141	0.000220071		5.24259	1.71307	0.000220071		7.17781	5.30766	0.000220071		8.86998	1.26437	0.000220071		5.42993	0.41106	0.000220071		6.07364	1.18584	0.000220071		5.17982	0.257445	0.000220071		5.60232
	3.71965	22.8071	0.000274448		4.97895	0.094612	0.000274448		9.20309	1.0371	0.000274448		13.76	5.77426	0.000274448		8.3288	0.936354	0.000274448		6.22147	1.02653	0.000274448		5.69719	2.13635	0.000274448		7.76094	6.61913	0.000274448		10.0496	1.57678	0.000274448		5.98571	0.512629	0.000274448		6.62118	1.47885	0.000274448		5.66651	0.321057	0.000274448		6.15018
	4.14065	28.4425	0.000342261		5.42493	0.11799	0.000342261		10.3425	1.29336	0.000342261		15.6672	7.20102	0.000342261		9.30632	1.16772	0.000342261		6.93378	1.28017	0.000342261		6.22249	2.66422	0.000342261		8.40651	8.25464	0.000342261		11.4636	1.96639	0.000342261		6.65048	0.639293	0.000342261		7.2631	1.84426	0.000342261		6.24382	0.400387	0.000342261		6.80163
	4.64404	35.4703	0.00042683		5.94898	0.147143	0.00042683		11.71	1.61293	0.00042683		17.9558	8.98031	0.00042683		10.4705	1.45625	0.00042683		7.78698	1.59649	0.00042683		6.83004	3.32252	0.00042683		9.1288	10.2943	0.00042683		13.1579	2.45226	0.00042683		7.4412	0.797256	0.00042683		8.0198	2.29996	0.00042683		6.93432	0.499318	0.00042683		7.58109
	5.24936	44.2346	0.000532295		6.56684	0.183501	0.000532295		13.3642	2.01147	0.000532295		20.7006	11.1992	0.000532295		11.851	1.81607	0.000532295		8.79073	1.99096	0.000532295		7.53202	4.14348	0.000532295		9.94491	12.8379	0.000532295		15.1848	3.05818	0.000532295		8.39463	0.994248	0.000532295		8.9162	2.86825	0.000532295		7.76681	0.622693	0.000532295		8.51873
	5.98175	55.1645	0.000663819		7.29771	0.228842	0.000663819		15.3811	2.50848	0.000663819		23.9812	13.9664	0.000663819		13.4771	2.2648	0.000663819		9.97302	2.48291	0.000663819		8.34049	5.16728	0.000663819		10.8751	16.01	0.000663819		17.5984	3.81383	0.000663819		9.54396	1.23992	0.000663819		9.98243	3.57696	0.000663819		8.77805	0.776554	0.000663819		9.6515
	6.87505	68.795	0.000827841		8.16491	0.285386	0.000827841		17.8586	3.1283	0.000827841		27.8752	17.4174	0.000827841		15.3778	2.8244	0.000827841		11.3645	3.09641	0.000827841		9.26648	6.44406	0.000827841		11.9434	19.9658	0.000827841		20.4536	4.75618	0.000827841		10.9283	1.54629	0.000827841		11.2544	4.46079	0.000827841		10.015	0.968432	0.000827841		11.0238
	7.97568	85.7935	0.00103239		9.19659	0.355902	0.00103239		20.9204	3.90126	0.00103239		32.4529	21.721	0.00103239		17.5851	3.52228	0.00103239		12.9929	3.86149	0.00103239		10.3194	8.03632	0.00103239		13.1787	24.8992	0.00103239		23.804	5.93138	0.00103239		12.5921	1.92835	0.00103239		12.7742	5.563	0.00103239		11.5375	1.20772	0.00103239		12.6878
	9.34707	106.992	0.00128748		10.426	0.443841	0.00128748		24.7188	4.86522	0.00128748		37.7781	27.0881	0.00128748		20.1419	4.3926	0.00128748		14.8875	4.81563	0.00128748		11.5073	10.022	0.00128748		14.6155	31.0515	0.00128748		27.698	7.39695	0.00128748		14.5781	2.40483	0.00128748		14.5903	6.93756	0.00128748		13.4209	1.50613	0.00128748		14.702
	11.074	133.429	0.00160561		11.891	0.553509	0.00160561		29.4344	6.06736	0.00160561		43.9203	33.7812	0.00160561		23.1137	5.47796	0.00160561		17.0815	6.00551	0.00160561		12.8389	12.4983	0.00160561		16.2951	38.7239	0.00160561		32.1783	9.22466	0.00160561		16.9283	2.99904	0.00160561		16.7571	8.65175	0.00160561		15.7581	1.87828	0.00160561		17.1287
	13.2675	166.397	0.00200233		13.6328	0.690275	0.00200233		35.274	7.56654	0.00200233		50.9761	42.1282	0.00200233		26.6007	6.8315	0.00200233		19.619	7.48941	0.00200233		14.3277	15.5865	0.00200233		18.2669	48.2922	0.00200233		37.2847	11.504	0.00200233		19.6765	3.74006	0.00200233		19.3342	10.7895	0.00200233		18.6582	2.34239	0.00200233		20.0283
	16.0733	207.512	0.00249709		15.6934	0.860835	0.00249709		42.4671	9.43615	0.00249709		59.0924	52.5376	0.00249709		30.7445	8.51949	0.00249709		22.5643	9.33996	0.00249709		15.997	19.4378	0.00249709		20.5906	60.2246	0.00249709		43.0683	14.3465	0.00249709		22.8436	4.66419	0.00249709		22.3836	13.4555	0.00249709		22.2418	2.92116	0.00249709		23.4513
	19.6863	258.786	0.00311409		18.1117	1.07354	0.00311409		51.2671	11.7677	0.00311409		68.4793	65.519	0.00311409		35.7275	10.6246	0.00311409		26.0145	11.6478	0.00311409		17.8849	24.2406	0.00311409		23.3393	75.1055	0.00311409		49.6177	17.8913	0.00311409		26.4369	5.81666	0.00311409		25.9662	16.7802	0.00311409		26.63	3.64295	0.00311409		27.4308
	24.3812	322.729	0.00388355		20.9205	1.3388	0.00388355		61.964	14.6754	0.00388355		79.4085	81.708	0.00388355		41.7669	13.2498	0.00388355		30.112	14.5258	0.00388355		20.0487	30.2302	0.00388355		26.6046	93.6632	0.00388355		57.0933	22.3121	0.00388355		30.4566	7.25389	0.00388355		30.1393	20.9263	0.00388355		31.9293	4.54308	0.00388355		31.9791
	30.5625	402.472	0.00484313		24.1465	1.6696	0.00484313		74.9136	18.3015	0.00484313		92.2065	101.897	0.00484313		49.111	16.5236	0.00484313		35.0572	18.1149	0.00484313		22.5681	37.6998	0.00484313		30.505	116.806	0.00484313		65.7646	27.8251	0.00484313		34.9115	9.04625	0.00484313		34.9608	26.097	0.00484313		38.2211	5.66562	0.00484313		37.0961
	38.8469	501.919	0.00603981		27.8158	2.08214	0.00603981		90.5868	22.8236	0.00603981		107.266	127.075	0.00603981		58.0454	20.6064	0.00603981		41.1221	22.5909	0.00603981		25.5521	47.0149	0.00603981		35.1981	145.668	0.00603981		76.0486	34.7004	0.00603981		39.8443	11.2815	0.00603981		40.5049	32.5453	0.00603981		45.5673	7.06554	0.00603981		42.7922
	50.1891	625.937	0.00753218		31.9685	2.59661	0.00753218		109.635	28.463	0.00753218		125.111	158.473	0.00753218		68.921	25.6981	0.00753218		48.6675	28.1729	0.00753218		29.151	58.6318	0.00753218		40.8972	181.661	0.00753218		88.5541	43.2745	0.00753218		45.3667	14.069	0.00753218		46.8939	40.5868	0.00753218		54.0448	8.81135	0.00753218		49.1247
	66.0845	780.599	0.00939329		36.6802	3.2382	0.00939329		132.969	35.4959	0.00939329		146.561	197.631	0.00939329		82.2206	32.0477	0.00939329		58.1698	35.1341	0.00939329		33.5799	73.1191	0.00939329		47.8948	226.547	0.00939329		104.138	53.9671	0.00939329		51.696	17.5453	0.00939329		54.3428	50.6154	0.00939329		63.8092	10.9885	0.00939329		56.2389
	88.9124	973.476	0.0117143		42.0862	4.03832	0.0117143		161.869	44.2666	0.0117143		172.987	246.463	0.0117143		98.6897	39.9664	0.0117143		70.273	43.8153	0.0117143		39.1553	91.1859	0.0117143		56.5987	282.524	0.0117143		123.983	67.3018	0.0117143		59.1928	21.8805	0.0117143		63.2136	63.1219	0.0117143		75.1797	13.7037	0.0117143		64.4061
	122.552	1214.01	0.0146087		48.4064	5.03615	0.0146087		198.161	55.2044	0.0146087		206.697	307.361	0.0146087		119.553	49.8416	0.0146087		85.8924	54.6416	0.0146087		46.3508	113.717	0.0146087		67.5897	352.333	0.0146087		149.724	83.9313	0.0146087		68.4051	27.287	0.0146087		74.0803	78.7186	0.0146087		88.7338	17.0897	0.0146087		74.0609
	173.536	1513.98	0.0182184		55.969	6.28052	0.0182184		244.566	68.8447	0.0182184		251.454	383.306	0.0182184		146.846	62.1569	0.0182184		106.416	68.143	0.0182184		55.8827	141.815	0.0182184		81.719	439.39	0.0182184		183.654	104.67	0.0182184		80.1338	34.0293	0.0182184		87.8184	98.1691	0.0182184		105.415	21.3124	0.0182184		85.8452
	253.339	1888.07	0.0227199		65.2439	7.83237	0.0227199		305.352	85.8555	0.0227199		313.303	478.017	0.0227199		183.915	77.5152	0.0227199		134.073	84.9803	0.0227199		68.8468	176.856	0.0227199		100.27	547.958	0.0227199		229.093	130.532	0.0227199		95.5478	42.4375	0.0227199		105.745	122.426	0.0227199		126.673	26.5784	0.0227199		100.679
	383.242	2354.59	0.0283338		76.8986	9.76766	0.0283338		387.475	107.069	0.0283338		401.987	596.13	0.0283338		236.227	96.6683	0.0283338		172.605	105.978	0.0283338		86.953	220.555	0.0283338		125.225	683.353	0.0283338		291.045	162.786	0.0283338		116.385	52.9233	0.0283338		129.854	152.676	0.0283338		154.687	33.1457	0.0283338		119.885
	605.587	2936.38	0.0353347		91.8985	12.1811	0.0353347		502.517	133.525	0.0353347		533.573	743.427	0.0353347		312.784	120.554	0.0353347		228.481	132.164	0.0353347		112.949	275.052	0.0353347		159.702	852.202	0.0353347		377.43	203.008	0.0353347		145.299	66.0001	0.0353347		163.224	190.4	0.0353347		192.753	41.3356	0.0353347		145.404
	1012.06	3661.92	0.0440655		111.681	15.191	0.0440655		670.129	166.518	0.0440655		735.397	927.119	0.0440655		428.734	150.342	0.0440655		313.216	164.82	0.0440655		151.429	343.014	0.0440655		208.721	1062.77	0.0440655		501.429	253.169	0.0440655		186.471	82.308	0.0440655		210.749	237.446	0.0440655		245.978	51.5491	0.0440655		180.161
	1822.16	4566.74	0.0549536		138.455	18.9445	0.0549536		924.442	207.662	0.0549536		1055.7	1156.2	0.0549536		610.366	187.489	0.0549536		448.064	205.545	0.0549536		210.486	427.769	0.0549536		280.604	1325.37	0.0549536		686.057	315.724	0.0549536		246.727	102.645	0.0549536		280.523	296.116	0.0549536		322.541	64.2863	0.0549536		228.708
	3628.22	5695.14	0.0685321		175.732	23.6254	0.0685321		1326.92	258.973	0.0685321		1583.26	1441.88	0.0685321		905.08	233.816	0.0685321		674.061	256.333	0.0685321		305.251	533.466	0.0685321		389.752	1652.85	0.0685321		973.544	393.736	0.0685321		337.712	128.008	0.0685321		386.584	369.283	0.0685321		436.101	80.1707	0.0685321		298.383
	8277.9	7102.34	0.0854656		229.326	29.463	0.0854656		1993.88	322.963	0.0854656		2489.73	1798.16	0.0854656		1402.33	291.589	0.0854656		1075.04	319.67	0.0854656		466.062	665.279	0.0854656		562.535	2061.25	0.0854656		1445.85	491.024	0.0854656		480.425	159.637	0.0854656		554.767	460.528	0.0854656		610.677	99.98	0.0854656		401.533
	22659.3	8857.25	0.106583		309.382	36.743	0.106583		3160.34	402.763	0.106583		4126.86	2242.46	0.106583		2280.47	363.637	0.106583		1834.39	398.657	0.106583		758.806	829.662	0.106583		850.802	2570.57	0.106583		2273.5	612.35	0.106583		715.371	199.082	0.106583		836.057	574.319	0.106583		891.201	124.684	0.106583		560.058
	78647.3	11045.8	0.132919		434.78	45.8218	0.132919		5341.03	502.281	0.132919		7265.33	2796.55	0.132919		3919.15	453.488	0.132919		3388.31	497.161	0.132919		1340.8	1034.66	0.132919		1365.68	3205.73	0.132919		3843.36	763.655	0.132919		1127.28	248.272	0.132919		1339.75	716.227	0.132919		1368.16	155.492	0.132919		815.365
	363787	13775.1	0.165761		643.564	57.1438	0.165761		9780.19	626.389	0.165761		13724.5	3487.54	0.165761		7193.68	565.54	0.165761		6886.02	620.004	0.165761		2634.16	1290.32	0.165761		2371.75	3997.82	0.165761		7134.29	952.346	0.165761		1911.49	309.618	0.165761		2324.8	893.199	0.165761		2240.52	193.912	0.165761		1252.03
	2.18878e+06	17178.7	0.206719		1020.16	71.2634	0.206719		19878	781.163	0.206719		28155.4	4349.27	0.206719		14330	705.278	0.206719		15770.8	773.2	0.206719		5952.5	1609.14	0.206719		4587.8	4985.64	0.206719		14990.3	1187.66	0.206719		3576.37	386.121	0.206719		4486.88	1113.9	0.206719		3996.39	241.826	0.206719		2060.1
	1.36908e+07	21423.4	0.257797		1776.29	88.8718	0.257797		46521.2	974.179	0.257797		63362.2	5423.93	0.257797		31734.9	879.544	0.257797		42238.1	964.249	0.257797		16258.8	2006.74	0.257797		10332.3	6217.54	0.257797		37309.4	1481.12	0.257797		7668.88	481.527	0.257797		10025.9	1389.13	0.257797		8014.97	301.578	0.257797		3721.99
	7.85153e+07	26716.9	0.321496		3536.35	110.831	0.321496		132873	1214.89	0.321496		156035	6764.12	0.321496		80999.6	1096.87	0.321496		140577	1202.5	0.321496		57958.1	2502.58	0.321496		29049.1	7753.82	0.321496		118091	1847.08	0.321496		19999.4	600.507	0.321496		27612.5	1732.37	0.321496		19007.7	376.095	0.321496		7678.11
[truncated: 11 more columns]

## Sheet: Fig.6
	Panel a and b
	AAL of Employment
	Region	Description	Total Exposed Employment		Averaga Annual Loss - employment
			# of workers	%	# of workers	AAL as ‰ of regional employment	AAL as % of its total value
	R1	Region of Arica and Parinacota	62670	0.00928297	81.1603	1.29504	0.0104233
	R2	Region of Tarapacá	131860	0.0195317	85.608	0.649234	0.0109946
	R3	Region of Antofagasta	222993	0.0330307	163.765	0.734397	0.0210322
	R4	Region of Atacama	109708	0.0162505	111.052	1.01225	0.0142623
	R5	Region of Coquimbo	287355	0.0425643	321.924	1.1203	0.0413444
	R6	Region of Valparaiso	674576	0.0999213	1029.54	1.5262	0.132223
	R7	Metropolitan Region of Santiago	2797104	0.41432	3125.76	1.1175	0.401438
	R8	Region of Libertador General Bernardo O'Higgins	355875	0.0527138	348.921	0.980459	0.0448116
	R9	Region of Maule	388417	0.0575341	470.803	1.21211	0.0604649
	R10	Region of Biobío	718820	0.106475	881.418	1.2262	0.1132
	R11	Region of La Araucanía	389238	0.0576557	444.133	1.14103	0.0570396
	R12	Region of Los Ríos	148123	0.0219407	191.356	1.29187	0.0245757
	R13	Region of Los Lagos	351410	0.0520525	423.377	1.2048	0.054374
	R14	Region of Aysén Del General Carlos Ibánez del Campo	47462	0.00703029	53.3065	1.12314	0.00684611
	R15	Region of Magallanes and Chilean Antarctic	65462	0.00969653	54.2751	0.829109	0.00697051
	TOTAL	Country	6751073	1	7786.4	1.15336	1
	Panel c and d
	AAL of Gross Regional Product (GRP)
	Region	Description	Total Exposed GRP		Averaga Annual Loss - GRP
			(millions USD)	% of the GDP	(millions USD)	AAL as ‰ of the respective GRP	AAL as % of the GDP
	R1	Region of Arica and Parinacota	1973.29	0.00789848	3.44349	1.74505	0.0113264
	R2	Region of Tarapacá	6350.5	0.0254191	5.24255	0.825533	0.0172439
	R3	Region of Antofagasta	26153.2	0.104683	21.5256	0.823058	0.0708023
	R4	Region of Atacama	6341.25	0.0253821	9.89414	1.56028	0.032544
	R5	Region of Coquimbo	7962.8	0.0318726	13.7923	1.7321	0.045366
	R6	Region of Valparaiso	22415.7	0.0897232	45.0015	2.00758	0.14802
	R7	Metropolitan Region of Santiago	113973	0.456199	132.398	1.16166	0.435485
	R8	Region of Libertador General Bernardo O'Higgins	12023	0.0481244	11.4589	0.953081	0.0376908
	R9	Region of Maule	8635.56	0.0345655	11.0772	1.28274	0.0364352
	R10	Region of Biobío	19813.7	0.0793081	24.7313	1.24819	0.0813467
	R11	Region of La Araucanía	6801.81	0.0272255	7.42344	1.09139	0.0244173
	R12	Region of Los Ríos	3619.68	0.0144885	4.90124	1.35405	0.0161213
	R13	Region of Los Lagos	8768.36	0.035097	10.0375	1.14474	0.0330154
	R14	Region of Aysén Del General Carlos Ibánez del Campo	1983.16	0.00793796	1.30066	0.655854	0.00427816
	R15	Region of Magallanes and Chilean Antarctic	3016.95	0.0120759	1.796	0.595304	0.00590744
	TOTAL	Country	249832	1	304.024	1.21691	1
	Panel e and f
	AAL of Export Volume
	Region	Description	Total Exposed Export Volume		Averaga Annual Loss - export volume
			(millions USD)	% of the total export volume	(millions USD)	AAL as ‰ of regional export volume	AAL as % of the total export volume
	R1	Region of Arica and Parinacota	344.736	0.00414835	0.58568	1.69893	0.00944125
	R2	Region of Tarapacá	3778.86	0.0454727	1.54212	0.408091	0.0248592
	R3	Region of Antofagasta	21039.5	0.253178	6.89505	0.327719	0.111149
	R4	Region of Atacama	3411.77	0.0410553	1.9645	0.575801	0.031668
	R5	Region of Coquimbo	3740.34	0.0450092	2.91745	0.779995	0.0470297
	R6	Region of Valparaiso	7784.18	0.0936704	10.1522	1.3042	0.163654
	R7	Metropolitan Region of Santiago	24118	0.290222	23.6651	0.981224	0.381485
	R8	Region of Libertador General Bernardo O'Higgins	5745.28	0.0691355	2.68354	0.467087	0.0432591
	R9	Region of Maule	1867.85	0.0224767	1.92831	1.03237	0.0310846
	R10	Region of Biobío	5388.46	0.0648417	5.11343	0.948958	0.0824292
	R11	Region of La Araucanía	1169.83	0.0140771	1.04886	0.89659	0.0169077
	R12	Region of Los Ríos	961.673	0.0115722	1.03494	1.07619	0.0166834
	R13	Region of Los Lagos	2322.67	0.0279497	2.0429	0.879549	0.0329318
	R14	Region of Aysén Del General Carlos Ibánez del Campo	436.21	0.00524911	0.160436	0.367796	0.00258625
	R15	Region of Magallanes and Chilean Antarctic	992.4	0.011942	0.299716	0.302012	0.00483147
	TOTAL	Country	83101.8	1	62.0342	0.746485	1
	Panel g
	Annual CPI Change
	Region	Description	Annual CPI Change
			% of increase
	R1	Region of Arica and Parinacota	0.000711116
	R2	Region of Tarapacá	0.000592467
	R3	Region of Antofagasta	0.000641028
	R4	Region of Atacama	0.000813582
	R5	Region of Coquimbo	0.000764455
	R6	Region of Valparaiso	0.000658251
	R7	Metropolitan Region of Santiago	0.000487355
	R8	Region of Libertador General Bernardo O'Higgins	0.00047938
	R9	Region of Maule	0.000457869
	R10	Region of Biobío	0.000422946
	R11	Region of La Araucanía	0.000383781
	R12	Region of Los Ríos	0.000416624
	R13	Region of Los Lagos	0.000379811
	R14	Region of Aysén Del General Carlos Ibánez del Campo	0.000306351
	R15	Region of Magallanes and Chilean Antarctic	0.000294838
	Panel h and i
	AAG of Employment
	Region	Description	Total Exposed Employment		Averaga Annual Gain - employment
			# of workers	%	# of workers	AAG as ‰ of regional employment	AAG as % of its total value
	R1	Region of Arica and Parinacota	62670	0.00928297	0.160339	0.00255847	0.00125554
	R2	Region of Tarapacá	131860	0.0195317	5.6077	0.0425277	0.0439113
	R3	Region of Antofagasta	222993	0.0330307	54.9999	0.246644	0.430679
	R4	Region of Atacama	109708	0.0162505	15.3386	0.139813	0.120109
	R5	Region of Coquimbo	287355	0.0425643	14.135	0.0491901	0.110685
	R6	Region of Valparaiso	674576	0.0999213	3.8563	0.00571663	0.0301969
	R7	Metropolitan Region of Santiago	2797104	0.41432	18.9208	0.00676443	0.14816
	R8	Region of Libertador General Bernardo O'Higgins	355875	0.0527138	0.905107	0.00254333	0.00708748
	R9	Region of Maule	388417	0.0575341	5.58029	0.0143667	0.0436967
	R10	Region of Biobío	718820	0.106475	3.81199	0.00530312	0.0298499
	R11	Region of La Araucanía	389238	0.0576557	3.07843	0.00790885	0.0241057
	R12	Region of Los Ríos	148123	0.0219407	0.365963	0.00247067	0.00286569
	R13	Region of Los Lagos	351410	0.0520525	0.64289	0.00182946	0.00503417
	R14	Region of Aysén Del General Carlos Ibánez del Campo	47462	0.00703029	0.255239	0.00537776	0.00199866
	R15	Region of Magallanes and Chilean Antarctic	65462	0.00969653	0.0465516	0.000711123	0.000364524
	TOTAL	Country	6751073	1	127.705	0.0189163	1

## Sheet: Supplementary Fig.1
	Production Losses
	production AAL
	Region	Description	Total Exposed Production		Averaga Annual Loss
			(millions USD)	%	(millions USD)	AAL as ‰ of the exposed value	AAL as % of its total value
	R1	Region of Arica and Parinacota	3262.13	0.00736697	6.25361	1.91703	0.0107259
	R2	Region of Tarapacá	10674.5	0.0241066	9.67251	0.906133	0.0165899
	R3	Region of Antofagasta	46852.5	0.105808	43.0619	0.919096	0.0738581
	R4	Region of Atacama	10917.9	0.0246562	18.7228	1.71487	0.0321125
	R5	Region of Coquimbo	12759.4	0.0288149	24.552	1.92423	0.0421106
	R6	Region of Valparaiso	41818.4	0.0944399	92.2925	2.20698	0.158296
	R7	Metropolitan Region of Santiago	195749	0.442067	241.719	1.23484	0.414587
	R8	Region of Libertador General Bernardo O'Higgins	22092.7	0.0498926	23.3531	1.05705	0.0400544
	R9	Region of Maule	16006.1	0.036147	22.1198	1.38197	0.037939
	R10	Region of Biobío	39383.5	0.0889411	52.7609	1.33967	0.0904933
	R11	Region of La Araucanía	11411.1	0.0257701	13.3123	1.1666	0.0228327
	R12	Region of Los Ríos	6899.44	0.0155812	10.0536	1.45717	0.0172436
	R13	Region of Los Lagos	16373.9	0.0369777	19.9254	1.2169	0.0341753
	R14	Region of Aysén Del General Carlos Ibánez del Campo	3381.31	0.00763612	2.14013	0.632931	0.00367067
	R15	Region of Magallanes and Chilean Antarctic	5222.55	0.0117942	3.09644	0.592898	0.00531088
	TOTAL	Country	442805	1	583.036	1.31669	1
	Direct Losses (non-residential buildings)
	Region	Description	Total Exposed Value (non-residential buildings)		Averaga Annual Loss
			(millions USD)	%	(millions USD)	AAL as ‰ of the exposed value	AAL as % of its total value
	R1	Region of Arica and Parinacota	923.262	0.00890155	3.47512	3.76396	0.0115188
	R2	Region of Tarapacá	1921.32	0.0185243	5.04023	2.62331	0.0167066
	R3	Region of Antofagasta	3369.56	0.0324873	9.4452	2.8031	0.0313075
	R4	Region of Atacama	1493.65	0.0144009	7.82995	5.24215	0.0259535
	R5	Region of Coquimbo	4123.23	0.0397538	24.2017	5.86958	0.0802199
	R6	Region of Valparaiso	10400.7	0.100277	54.0179	5.1937	0.17905
	R7	Metropolitan Region of Santiago	45650.6	0.440137	120.483	2.63924	0.399357
	R8	Region of Libertador General Bernardo O'Higgins	4669.01	0.0450158	11.106	2.37866	0.0368124
	R9	Region of Maule	5270.98	0.0508197	14.6514	2.77962	0.048564
	R10	Region of Biobío	11878.3	0.114524	26.9215	2.26643	0.0892351
	R11	Region of La Araucanía	5097.99	0.0491518	9.22908	1.81034	0.0305911
	R12	Region of Los Ríos	2180.67	0.0210247	4.92828	2.25999	0.0163355
	R13	Region of Los Lagos	4996.41	0.0481724	9.43559	1.88848	0.0312756
	R14	Region of Aysén Del General Carlos Ibánez del Campo	706.1	0.0068078	0.357012	0.505611	0.00118337
	R15	Region of Magallanes and Chilean Antarctic	1037.4	0.010002	0.569986	0.549436	0.0018893
	TOTAL	Country	103719	1	301.692	2.90873	1

## Sheet: Supplementary Fig.2
	Loss Exceedance Curve (LEC)
	Panel a
	R1				R2				R3				R4				R5				R6				R7				R8				R9				R10				R11				R12				R13
	Region of Arica and Parinacota				Region of Tarapacá				Region of Antofagasta				Region of Atacama				Region of Coquimbo				Region of Valparaiso				Metropolitan Region of Santiago				Region of Libertador General Bernardo O'Higgins				Region of Maule				Region of Biobío				Region of La Araucanía				Region of Los Ríos				Region of Los Lagos
	Total production	3262.13	USD million		Total production	10674.5	USD million		Total production	46852.5	USD million		Total production	10917.9	USD million		Total production	12759.4	USD million		Total production	41818.4	USD million		Total production	195749	USD million		Total production	22092.7	USD million		Total production	16006.1	USD million		Total production	39383.5	USD million		Total production	11411.1	USD million		Total production	6899.44	USD million		Total production
	Return period (years)	Loss (USD millions)	% of the regional production		Return period (years)	Loss (USD millions)			Return period (years)	Loss (USD millions)	% of the regional production		Return period (years)	Loss (USD millions)	% of the regional production		Return period (years)	Loss (USD millions)	% of the regional production		Return period (years)	Loss (USD millions)	% of the regional production		Return period (years)	Loss (USD millions)	% of the regional production		Return period (years)	Loss (USD millions)	% of the regional production		Return period (years)	Loss (USD millions)	% of the regional production		Return period (years)	Loss (USD millions)	% of the regional production		Return period (years)	Loss (USD millions)	% of the regional production		Return period (years)	Loss (USD millions)	% of the regional production		Return period (years)
	1.16895	0.0326214	1e-05		1.43436	0.106745	9.99998e-06		1.38341	0.468525	9.99998e-06		1.22455	0.109178	9.99998e-06		1.26934	0.127594	9.99998e-06		1.3456	0.418184	9.99998e-06		1.3323	1.95749	9.99998e-06		1.39865	0.220927	9.99998e-06		1.29559	0.160061	9.99998e-06		1.28042	0.393836	9.99998e-06		1.26695	0.114112	9.99998e-06		1.25219	0.0689942	9.99998e-06		1.26603
	1.22032	0.0406818	1.24709e-05		1.51092	0.13312	1.24709e-05		1.46803	0.584293	1.24709e-05		1.28632	0.136155	1.24709e-05		1.32672	0.159121	1.24709e-05		1.41478	0.521513	1.24709e-05		1.40376	2.44117	1.24709e-05		1.48347	0.275515	1.24709e-05		1.3646	0.19961	1.24709e-05		1.34746	0.491148	1.24709e-05		1.33231	0.142308	1.24709e-05		1.31452	0.0860419	1.24709e-05		1.33299
	1.28016	0.0507338	1.55524e-05		1.59231	0.166013	1.55523e-05		1.56532	0.728665	1.55523e-05		1.35925	0.169798	1.55523e-05		1.3911	0.198438	1.55523e-05		1.49093	0.650373	1.55523e-05		1.4862	3.04435	1.55523e-05		1.58007	0.343592	1.55523e-05		1.44458	0.248932	1.55523e-05		1.42535	0.612506	1.55523e-05		1.40819	0.17747	1.55523e-05		1.38694	0.107302	1.55523e-05		1.41089
	1.34884	0.0632695	1.93952e-05		1.67871	0.207033	1.93951e-05		1.67627	0.90871	1.93951e-05		1.4443	0.211753	1.93951e-05		1.46293	0.24747	1.93951e-05		1.57356	0.811073	1.93951e-05		1.58064	3.79658	1.93951e-05		1.68955	0.42849	1.93951e-05		1.53685	0.31044	1.93951e-05		1.51496	0.763849	1.93951e-05		1.49549	0.221321	1.93951e-05		1.47019	0.133815	1.93951e-05		1.50041
	1.4265	0.0789027	2.41875e-05		1.77143	0.258188	2.41874e-05		1.80151	1.13324	2.41874e-05		1.54204	0.264075	2.41874e-05		1.5426	0.308617	2.41874e-05		1.66243	1.01148	2.41874e-05		1.68809	4.73467	2.41874e-05		1.81333	0.534365	2.41874e-05		1.64274	0.387146	2.41874e-05		1.61688	0.952587	2.41874e-05		1.59489	0.276007	2.41874e-05		1.56486	0.166879	2.41874e-05		1.60205
	1.51312	0.0983987	3.01639e-05		1.87325	0.321983	3.01638e-05		1.94125	1.41325	3.01638e-05		1.65258	0.329324	3.01638e-05		1.63047	0.384872	3.01638e-05		1.7579	1.26141	3.01638e-05		1.80967	5.90455	3.01638e-05		1.9533	0.6664	3.01638e-05		1.76361	0.482806	3.01638e-05		1.73146	1.18796	3.01638e-05		1.70702	0.344205	3.01638e-05		1.6714	0.208113	3.01638e-05		1.71615
	1.60867	0.122712	3.76171e-05		1.98843	0.401542	3.76169e-05		2.09562	1.76245	3.76169e-05		1.77552	0.410697	3.76169e-05		1.72694	0.47997	3.76169e-05		1.86133	1.57308	3.76169e-05		1.94689	7.3635	3.76169e-05		2.11193	0.83106	3.76169e-05		1.90085	0.602101	3.76169e-05		1.85906	1.48149	3.76169e-05		1.83266	0.429255	3.76169e-05		1.7903	0.259535	3.76169e-05		1.84315
	1.71346	0.153033	4.69119e-05		2.12247	0.500758	4.69116e-05		2.26537	2.19793	4.69116e-05		1.91002	0.512175	4.69116e-05		1.83266	0.598565	4.69116e-05		1.97513	1.96178	4.69116e-05		2.1018	9.18294	4.69116e-05		2.29248	1.03641	4.69116e-05		2.056	0.750874	4.69116e-05		2.00054	1.84755	4.69116e-05		1.97316	0.535319	4.69116e-05		1.92228	0.323664	4.69116e-05		1.98385
	1.82851	0.190845	5.85033e-05		2.28175	0.62449	5.8503e-05		2.45283	2.74102	5.8503e-05		2.05513	0.638728	5.8503e-05		1.9488	0.746464	5.8503e-05		2.10266	2.44651	5.8503e-05		2.27708	11.4519	5.8503e-05		2.49933	1.29249	5.8503e-05		2.23099	0.936406	5.8503e-05		2.15782	2.30406	5.8503e-05		2.13076	0.66759	5.8503e-05		2.06875	0.403637	5.8503e-05		2.13978
	1.95601	0.238001	7.29588e-05		2.47351	0.778794	7.29584e-05		2.66268	3.41829	7.29584e-05		2.2105	0.79655	7.29584e-05		2.07715	0.930906	7.29584e-05		2.24788	3.05101	7.29584e-05		2.47629	14.2816	7.29584e-05		2.73839	1.61185	7.29584e-05		2.42852	1.16778	7.29584e-05		2.33441	2.87337	7.29584e-05		2.30884	0.832544	7.29584e-05		2.23231	0.503372	7.29584e-05		2.31368
	2.09956	0.296808	9.0986e-05		2.70625	0.971226	9.09856e-05		2.9018	4.26291	9.09856e-05		2.37732	0.993369	9.09856e-05		2.22015	1.16092	9.09856e-05		2.41512	3.80488	9.09856e-05		2.70431	17.8104	9.09856e-05		3.01735	2.01012	9.09856e-05		2.65261	1.45633	9.09856e-05		2.53576	3.58335	9.09856e-05		2.5121	1.03826	9.09856e-05		2.41721	0.627749	9.09856e-05		2.50986
	2.26425	0.370146	0.000113468		2.99	1.2112	0.000113467		3.17875	5.31623	0.000113467		2.55909	1.23882	0.000113467		2.38058	1.44777	0.000113467		2.60901	4.74503	0.000113467		2.96787	22.2112	0.000113467		3.34582	2.5068	0.000113467		2.90884	1.81617	0.000113467		2.76933	4.46875	0.000113467		2.74665	1.2948	0.000113467		2.62951	0.782859	0.000113467		2.73439
	2.45636	0.461605	0.000141504		3.33625	1.51048	0.000141504		3.50315	6.62981	0.000141504		2.76149	1.54492	0.000141504		2.56139	1.8055	0.000141504		2.83451	5.91747	0.000141504		3.27594	27.6993	0.000141504		3.73542	3.1262	0.000141504		3.20431	2.26492	0.000141504		3.04445	5.57293	0.000141504		3.01989	1.61473	0.000141504		2.87684	0.976294	0.000141504		2.9948
	2.68307	0.575663	0.000176468		3.75732	1.8837	0.000176467		3.8854	8.26796	0.000176467		2.99166	1.92665	0.000176467		2.76564	2.25162	0.000176467		3.09676	7.37961	0.000176467		3.63973	34.5435	0.000176467		4.20023	3.89865	0.000176467		3.54737	2.82456	0.000176467		3.37225	6.94994	0.000176467		3.34047	2.01371	0.000176467		3.16812	1.21753	0.000176467		3.29968
	2.95226	0.717902	0.000220072		4.2652	2.34914	0.000220071		4.33634	10.3109	0.000220071		3.25715	2.4027	0.000220071		2.99669	2.80797	0.000220071		3.40085	9.20303	0.000220071		4.07255	43.0788	0.000220071		4.75755	4.86196	0.000220071		3.94772	3.52248	0.000220071		3.7654	8.66719	0.000220071		3.71842	2.51127	0.000220071		3.51341	1.51836	0.000220071		3.65844
	3.2723	0.895288	0.000274449		4.86998	2.92959	0.000274448		4.86616	12.8586	0.000274448		3.56484	2.99638	0.000274448		3.25818	3.50179	0.000274448		3.75156	11.477	0.000274448		4.58974	53.723	0.000274448		5.42832	6.06329	0.000274448		4.41658	4.39284	0.000274448		4.23747	10.8088	0.000274448		4.16549	3.13178	0.000274448		3.92408	1.89353	0.000274448		4.08139
	3.65185	1.1165	0.000342262		5.57764	3.65346	0.00034226		5.4827	16.0358	0.00034226		3.92006	3.73676	0.00034226		3.55404	4.36704	0.00034226		4.1534	14.3128	0.00034226		5.209	66.9974	0.00034226		6.23627	7.56147	0.00034226		4.96658	5.47827	0.00034226		4.80142	13.4795	0.00034226		4.69521	3.90561	0.00034226		4.41255	2.3614	0.00034226		4.57985
	4.09919	1.39238	0.000426831		6.38823	4.55619	0.000426829		6.19005	19.9981	0.000426829		4.32571	4.66007	0.000426829		3.88813	5.44609	0.000426829		4.6105	17.8494	0.000426829		5.95081	83.5517	0.000426829		7.20419	9.42982	0.000426829		5.61029	6.83188	0.000426829		5.4668	16.8101	0.000426829		5.32168	4.87064	0.000426829		4.99106	2.94488	0.000426829		5.16559
	4.62095	1.73642	0.000532296		7.2966	5.68197	0.000532294		6.98883	24.9394	0.000532294		4.78204	5.81152	0.000532294		4.26379	6.79176	0.000532294		5.12624	22.2597	0.000532294		6.83778	104.196	0.000532294		8.34717	11.7598	0.000532294		6.35732	8.51996	0.000532294		6.23631	20.9637	0.000532294		6.05699	6.07412	0.000532294		5.66898	3.67253	0.000532294		5.84899
	5.2205	2.16547	0.000663821		8.29826	7.08592	0.000663818		7.87958	31.1016	0.000663818		5.28762	7.24747	0.000663818		4.68366	8.46992	0.000663818		5.70221	27.7599	0.000663818		7.89171	129.942	0.000663818		9.66503	14.6655	0.000663818		7.21086	10.6252	0.000663818		7.10381	26.1436	0.000663818		6.90795	7.57496	0.000663818		6.44955	4.57997	0.000663818		6.63628
	5.89666	2.70053	0.000827844		9.40035	8.83677	0.000827839		8.86926	38.7864	0.000827839		5.84157	9.03824	0.000827839		5.1503	10.5627	0.000827839		6.33685	34.619	0.000827839		9.12788	162.049	0.000827839		11.1393	18.2892	0.000827839		8.1657	13.2505	0.000827839		8.05622	32.6034	0.000827839		7.8742	9.44665	0.000827839		7.32817	5.71162	0.000827839		7.52738
	6.6447	3.3678	0.00103239		10.6327	11.0202	0.00103239		9.97891	48.3701	0.00103239		6.44655	11.2715	0.00103239		5.66814	13.1727	0.00103239		7.02445	43.173	0.00103239		10.5474	202.09	0.00103239		12.7398	22.8083	0.00103239		9.20991	16.5246	0.00103239		9.08047	40.6593	0.00103239		8.94965	11.7808	0.00103239		8.29577	7.1229	0.00103239		8.51788
	7.46066	4.19995	0.00128749		12.052	13.7432	0.00128748		11.2489	60.3219	0.00128748		7.11127	14.0566	0.00128748		6.24595	16.4275	0.00128748		7.75537	53.8405	0.00128748		12.132	252.024	0.00128748		14.4401	28.444	0.00128748		10.3313	20.6076	0.00128748		10.1733	50.7057	0.00128748		10.1289	14.6917	0.00128748		9.34836	8.88289	0.00128748		9.6074
	8.34857	5.23771	0.00160561		13.7362	17.139	0.0016056		12.7395	75.2267	0.0016056		7.85192	17.5298	0.0016056		6.89872	20.4866	0.0016056		8.51849	67.1439	0.0016056		13.846	314.296	0.0016056		16.2331	35.4721	0.0016056		11.5275	25.6995	0.0016056		11.3496	63.2345	0.0016056		11.4179	18.3219	0.0016056		10.499	11.0778	0.0016056		10.8121
	9.32693	6.53189	0.00200234		15.7721	21.3739	0.00200233		14.5273	93.8144	0.00200233		8.69244	21.8612	0.00200233		7.64793	25.5485	0.00200233		9.30623	83.7344	0.00200233		15.6496	391.955	0.00200233		18.1408	44.2369	0.00200233		12.8141	32.0495	0.00200233		12.647	78.8591	0.00200233		12.8446	22.849	0.00200233		11.7859	13.8149	0.00200233		12.1754
	10.4311	8.14585	0.00249709		18.2457	26.6551	0.00249708		16.7032	116.995	0.00249708		9.66456	27.2628	0.00249708		8.52101	31.8613	0.00249708		10.1215	104.424	0.00249708		17.518	488.803	0.00249708		20.2155	55.1673	0.00249708		14.2286	39.9686	0.00249708		14.1264	98.3443	0.00249708		14.4664	28.4947	0.00249708		13.2724	17.2285	0.00249708		13.7709
	11.711	10.1586	0.0031141		21.2419	33.2413	0.00311408		19.3755	145.903	0.00311408		10.8097	33.9992	0.00311408		9.55205	39.7339	0.00311408		10.984	130.226	0.00311408		19.458	609.581	0.00311408		22.5323	68.7986	0.00311408		15.8285	49.8444	0.00311408		15.8693	122.644	0.00311408		16.3717	35.5355	0.00311408		15.0423	21.4854	0.00311408		15.6982
	13.2272	12.6687	0.00388356		24.8594	41.4548	0.00388354		22.6807	181.954	0.00388354		12.184	42.4	0.00388354		10.7855	49.5517	0.00388354		11.9324	162.404	0.00388354		21.5168	760.201	0.00388354		25.1808	85.7979	0.00388354		17.6876	62.1604	0.00388354		17.9707	152.948	0.00388354		18.6778	44.3159	0.00388354		17.193	26.7942	0.00388354		18.0749
	15.049	15.799	0.00484314		29.2387	51.6978	0.00484312		26.8036	226.913	0.00484312		13.8674	52.8765	0.00484312		12.284	61.7953	0.00484312		13.0245	202.532	0.00484312		23.7874	948.039	0.00484312		28.2641	106.998	0.00484312		19.8919	77.5195	0.00484312		20.5321	190.74	0.00484312		21.5296	55.2658	0.00484312		19.8282	33.4148	0.00484312		21.0287
	17.2577	19.7027	0.00603983		34.5954	64.4718	0.0060398		32.0062	282.98	0.0060398		15.9768	65.9417	0.0060398		14.1401	77.0643	0.0060398		14.3361	252.575	0.0060398		26.4172	1182.29	0.0060398		31.9111	133.436	0.0060398		22.5428	96.6738	0.0060398		23.6596	237.869	0.0060398		25.1037	68.9214	0.0060398		23.0521	41.6712	0.0060398		24.6969
	19.9565	24.571	0.0075322		41.2549	80.4021	0.00753216		38.6646	352.901	0.00753216		18.6841	82.2352	0.00753216		16.4929	96.106	0.00753216		15.9635	314.984	0.00753216		29.6229	1474.42	0.00753216		36.306	166.406	0.00753216		25.7745	120.561	0.00753216		27.477	296.644	0.00753216		29.6244	85.9511	0.00753216		26.9732	51.9676	0.00753216		29.2431
	23.2895	30.6422	0.00939332		49.692	100.268	0.00939327		47.3118	440.099	0.00939327		22.242	102.555	0.00939327		19.55	119.853	0.00939327		18.0342	392.813	0.00939327		33.7141	1838.73	0.00939327		41.7364	207.523	0.00939327		29.7922	150.35	0.00939327		32.162	369.942	0.00939327		35.4001	107.189	0.00939327		31.7311	64.8083	0.00939327		34.9043
	27.466	38.2136	0.0117143		60.5882	125.044	0.0117142		58.6866	548.843	0.0117142		27.0211	127.895	0.0117142		23.6197	149.467	0.0117142		20.7307	489.872	0.0117142		39.1318	2293.06	0.0117142		48.6568	258.8	0.0117142		34.9316	187.5	0.0117142		38.0076	461.35	0.0117142		42.8916	133.674	0.0117142		37.5485	80.8216	0.0117142		42.0771
	32.795	47.6557	0.0146088		74.9193	155.941	0.0146087		73.8225	684.456	0.0146087		33.5673	159.496	0.0146087		29.1616	186.398	0.0146087		24.3306	610.914	0.0146087		46.5144	2859.65	0.0146087		57.7603	322.746	0.0146087		41.7386	233.829	0.0146087		45.5085	575.344	0.0146087		52.8295	166.703	0.0146087		44.8131	100.792	0.0146087		51.4447
	39.737	59.4309	0.0182184		94.1017	194.472	0.0182183		94.2511	853.577	0.0182183		42.7034	198.906	0.0182183		36.8777	232.455	0.0182183		29.269	761.864	0.0182183		56.814	3566.24	0.0182183		70.0708	402.493	0.0182183		51.0798	291.605	0.0182183		55.4858	717.505	0.0182183		66.4141	207.893	0.0182183		54.1857	125.696	0.0182183		64.1586
	48.9928	74.1156	0.02272		120.303	242.524	0.0227199		122.468	1064.49	0.0227199		55.7224	248.053	0.0227199		47.8991	289.893	0.0227199		36.236	950.112	0.0227199		71.508	4447.41	0.0227199		87.1027	501.944	0.0227199		64.3152	363.658	0.0227199		69.2821	894.793	0.0227199		85.656	259.262	0.0227199		66.7506	156.754	0.0227199		82.1279
	61.6595	92.4288	0.0283339		157.154	302.448	0.0283337		162.906	1327.51	0.0283337		74.7831	309.344	0.0283337		64.189	361.522	0.0283337		46.3454	1184.87	0.0283337		92.9643	5546.32	0.0283337		111.174	625.969	0.0283337		83.6121	453.513	0.0283337		89.0865	1115.89	0.0283337		113.974	323.322	0.0283337		84.2368	195.487	0.0283337		108.537
	79.5189	115.267	0.0353348		211.231	377.18	0.0353347		223.836	1655.52	0.0353347		103.735	385.779	0.0353347		89.4204	450.85	0.0353347		61.4652	1477.64	0.0353347		125.072	6916.75	0.0353347		146	780.639	0.0353347		112.573	565.571	0.0353347		118.53	1391.61	0.0353347		157.325	403.211	0.0353347		109.394	243.789	0.0353347		148.829
	105.62	143.748	0.0440657		294.962	470.377	0.0440655		321.072	2064.58	0.0440655		149.889	481.101	0.0440655		130.934	562.25	0.0440655		84.9263	1842.75	0.0440655		174.443	8625.8	0.0440655		197.852	973.526	0.0440655		157.576	705.318	0.0440655		163.917	1735.46	0.0440655		226.611	502.84	0.0440655		146.723	304.027	0.0440655		212.708
	145.572	179.266	0.0549538		432.803	586.602	0.0549535		485.698	2574.72	0.0549535		227.973	599.976	0.0549535		204.413	701.175	0.0549535		123.133	2298.08	0.0549535		253.053	10757.1	0.0549535		278.082	1214.07	0.0549535		230.792	879.594	0.0549535		237.066	2164.27	0.0549535		343.354	627.087	0.0549535		204.081	379.148	0.0549535		318.629
	210.674	223.561	0.0685323		676.179	731.544	0.0685319		781.889	3210.9	0.0685319		369.558	748.223	0.0685319		346.234	874.427	0.0685319		189.472	2865.9	0.0685319		384.687	13415.1	0.0685319		409.099	1514.06	0.0685319		357.351	1096.93	0.0685319		362.272	2699.04	0.0685319		554.614	782.033	0.0685319		296.429	472.832	0.0685319		504.977
	326.063	278.801	0.0854658		1144.01	912.301	0.0854654		1352.18	4004.28	0.0854654		647.612	933.1	0.0854654		650.227	1090.49	0.0854654		314.69	3574.04	0.0854654		622.251	16729.8	0.0854654		639.713	1888.16	0.0854654		594.308	1367.97	0.0854654		594.878	3365.94	0.0854654		976.348	975.264	0.0854654		455.012	589.663	0.0854654		860.512
	554.35	347.689	0.106583		2146.96	1137.72	0.106583		2543.52	4993.69	0.106583		1247.69	1163.66	0.106583		1393.81	1359.94	0.106583		578	4457.14	0.106583		1100.17	20863.6	0.106583		1089.26	2354.71	0.106583		1087.72	1705.98	0.106583		1076.69	4197.63	0.106583		1936.93	1216.24	0.106583		751.683	735.362	0.106583		1616.25
	1075.31	433.599	0.132919		4630.1	1418.84	0.132918		5293.23	6227.58	0.132918		2702.11	1451.19	0.132918		3554.62	1695.96	0.132918		1215.19	5558.45	0.132918		2220.7	26018.7	0.132918		2095.69	2936.53	0.132918		2273.81	2127.51	0.132918		2228.22	5234.81	0.132918		4540.04	1516.76	0.132918		1371.72	917.062	0.132918		3463.57
	2511	540.737	0.165762		12085.8	1769.42	0.165761		12444.2	7766.34	0.165761		6785.91	1809.76	0.165761		11467.8	2115.01	0.165761		3072.71	6931.88	0.165761		5470.78	32447.7	0.165761		4816.84	3662.11	0.165761		5743.62	2653.19	0.165761		5556.03	6528.28	0.165761		13424.3	1891.53	0.165761		2869.2	1143.66	0.165761		8876.07
	7622.08	674.347	0.20672		41217.1	2206.62	0.206719		33679.3	9685.31	0.206719		20614.6	2256.93	0.206719		51309.7	2637.61	0.206719		10050.9	8644.67	0.206719		18172.3	40465.1	0.206719		14370	4566.98	0.206719		19069.1	3308.77	0.206719		17999.7	8141.34	0.206719		54937.6	2358.91	0.206719		7257.88	1426.24	0.206719		29085.3
	33658.3	840.97	0.257798		205873	2751.85	0.257797		104428	12078.4	0.257797		79278.7	2814.59	0.257797		365379	3289.33	0.257797		47529.2	10780.7	0.257797		94410.5	50463.6	0.257797		62970	5695.43	0.257797		94257.7	4126.33	0.257797		84681.1	10153	0.257797		356672	2941.77	0.257797		24054.1	1778.65	0.257797		134872
	256717	1048.76	0.321497		1.79543e+06	3431.8	0.321495		347430	15062.9	0.321495		388255	3510.04	0.321495		5.06279e+06	4102.09	0.321495		387433	13444.5	0.321495		962718	62932.6	0.321495		490214	7102.7	0.321495		836438	5145.89	0.321495		686540	12661.7	0.321495		4.53779e+06	3668.65	0.321495		118312	2218.13	0.321495		1.04018e+06
	Panel b
	S1				S2				S3				S4				S5				S6				S7				S8				S9				S10				S11				S12
	Agricultural-forestry and fishing				Mining				Manufacturing industry				Electricity, gas and waste management				Construction				Commerce, hotels and restaurants				Transport, communications and information services				Financial intermediation				Real state and housing services				Business services				Personal services				Public administration
	Total production	21665.7	USD million		Total production	45364.8	USD million		Total production	85605.4	USD million		Total production	17496.9	USD million		Total production	36270.1	USD million		Total production	54918.9	USD million		Total production	46125.3	USD million		Total production	19103.8	USD million		Total production	23181.7	USD million		Total production	37826.2	USD million		Total production	38700.4	USD million		Total production	16545.5	USD million
	Return period (years)	Loss (USD millions)	% of the sectoral production		Return period (years)	Loss (USD millions)	% of the sectoral production		Return period (years)	Loss (USD millions)	% of the sectoral production		Return period (years)	Loss (USD millions)	% of the sectoral production		Return period (years)	Loss (USD millions)	% of the sectoral production		Return period (years)	Loss (USD millions)	% of the sectoral production		Return period (years)	Loss (USD millions)	% of the sectoral production		Return period (years)	Loss (USD millions)	% of the sectoral production		Return period (years)	Loss (USD millions)	% of the sectoral production		Return period (years)	Loss (USD millions)	% of the sectoral production		Return period (years)	Loss (USD millions)	% of the sectoral production		Return period (years)	Loss (USD millions)	% of the sectoral production
	1.21553	0.216657	1e-05		1.91009	0.453648	1e-05		1.23957	0.856054	1e-05		1.25498	0.174969	1e-05		1.17785	0.362701	1e-05		1.10565	0.549189	1e-05		1.22877	0.461253	1e-05		1.19827	0.191037	1e-05		1.65777	0.231817	1e-05		1.17369	0.378262	1e-05		1.10922	0.387004	1e-05		1.0827	0.165456	1e-05
	1.26831	0.270191	1.24709e-05		2.02033	0.56574	1.24709e-05		1.29365	1.06758	1.24709e-05		1.31442	0.218202	1.24709e-05		1.21145	0.452321	1.24709e-05		1.12743	0.684888	1.24709e-05		1.27331	0.575224	1.24709e-05		1.23997	0.23824	1.24709e-05		1.72124	0.289096	1.24709e-05		1.21564	0.471726	1.24709e-05		1.14119	0.482628	1.24709e-05		1.11308	0.206338	1.24709e-05
	1.32882	0.336952	1.55523e-05		2.14091	0.705528	1.55523e-05		1.35408	1.33136	1.55523e-05		1.38289	0.272117	1.55523e-05		1.25037	0.564084	1.55523e-05		1.15257	0.854116	1.55523e-05		1.32364	0.717355	1.55523e-05		1.28783	0.297107	1.55523e-05		1.7824	0.360529	1.55523e-05		1.26402	0.588284	1.55523e-05		1.17833	0.60188	1.55523e-05		1.14873	0.257322	1.55523e-05
	1.3973	0.420209	1.93951e-05		2.27483	0.879855	1.93951e-05		1.42073	1.66033	1.93951e-05		1.461	0.339355	1.93951e-05		1.29544	0.703463	1.93951e-05		1.1817	1.06516	1.93951e-05		1.37997	0.894605	1.93951e-05		1.34255	0.370519	1.93951e-05		1.84114	0.449611	1.93951e-05		1.31946	0.733643	1.93951e-05		1.22127	0.750598	1.93951e-05		1.1902	0.320903	1.93951e-05
	1.47379	0.524038	2.41874e-05		2.42596	1.09726	2.41874e-05		1.49345	2.07057	2.41874e-05		1.54893	0.423205	2.41874e-05		1.34752	0.877281	2.41874e-05		1.2156	1.32835	2.41874e-05		1.44235	1.11565	2.41874e-05		1.40484	0.46207	2.41874e-05		1.89815	0.560705	2.41874e-05		1.38261	0.914918	2.41874e-05		1.27074	0.936063	2.41874e-05		1.23805	0.400195	2.41874e-05
	1.55799	0.653522	3.01638e-05		2.59894	1.36838	3.01639e-05		1.57219	2.58219	3.01639e-05		1.64619	0.527774	3.01639e-05		1.40746	1.09405	3.01639e-05		1.25521	1.65657	3.01639e-05		1.51071	1.39132	3.01639e-05		1.47546	0.576242	3.01639e-05		1.95495	0.699249	3.01639e-05		1.45409	1.14098	3.01639e-05		1.32763	1.16735	3.01639e-05		1.29282	0.499079	3.01639e-05
	1.64924	0.815	3.7617e-05		2.79919	1.70649	3.7617e-05		1.65708	3.22022	3.7617e-05		1.75158	0.658182	3.7617e-05		1.47599	1.36437	3.7617e-05		1.30172	2.06589	3.7617e-05		1.58489	1.7351	3.7617e-05		1.55517	0.718625	3.7617e-05		2.01374	0.872025	3.7617e-05		1.53447	1.42291	3.7617e-05		1.39298	1.45579	3.7617e-05		1.35506	0.622395	3.7617e-05
	1.74642	1.01638	4.69117e-05		3.03288	2.12814	4.69117e-05		1.74851	4.0159	4.69117e-05		1.8634	0.820811	4.69117e-05		1.55361	1.70149	4.69117e-05		1.35659	2.57634	4.69117e-05		1.66473	2.16382	4.69117e-05		1.64468	0.896189	4.69117e-05		2.07708	1.08749	4.69117e-05		1.62428	1.77449	4.69117e-05		1.46801	1.8155	4.69117e-05		1.4253	0.776182	4.69117e-05
	1.8481	1.26751	5.85031e-05		3.30709	2.65398	5.85031e-05		1.84709	5.00818	5.85031e-05		1.9799	1.02362	5.85031e-05		1.64047	2.12192	5.85031e-05		1.42167	3.21293	5.85031e-05		1.75016	2.69847	5.85031e-05		1.74472	1.11763	5.85031e-05		2.14766	1.3562	5.85031e-05		1.72405	2.21295	5.85031e-05		1.55403	2.26409	5.85031e-05		1.50405	0.967968	5.85031e-05
	1.95306	1.5807	7.29585e-05		3.62989	3.30975	7.29586e-05		1.95374	6.24565	7.29586e-05		2.09979	1.27655	7.29586e-05		1.7363	2.64622	7.29586e-05		1.49925	4.0068	7.29586e-05		1.84147	3.36524	7.29586e-05		1.85609	1.39378	7.29586e-05		2.22827	1.6913	7.29586e-05		1.83445	2.75974	7.29586e-05		1.65244	2.82353	7.29586e-05		1.59187	1.20714	7.29586e-05
	2.06092	1.97127	9.09858e-05		4.01016	4.12755	9.09858e-05		2.06991	7.78888	9.09858e-05		2.22281	1.59197	9.09858e-05		1.8405	3.30007	9.09858e-05		1.59228	4.99684	9.09858e-05		1.93952	4.19675	9.09858e-05		1.97984	1.73817	9.09858e-05		2.32185	2.1092	9.09858e-05		1.95644	3.44164	9.09858e-05		1.76472	3.52119	9.09858e-05		1.68957	1.50541	9.09858e-05
	2.17279	2.45835	0.000113467		4.45701	5.14743	0.000113467		2.19793	9.71342	0.000113467		2.35015	1.98533	0.000113467		1.9524	4.11548	0.000113467		1.70446	6.2315	0.000113467		2.04596	5.23372	0.000113467		2.11765	2.16765	0.000113467		2.43173	2.63036	0.000113467		2.09164	4.29204	0.000113467		1.89266	4.39123	0.000113467		1.79855	1.87738	0.000113467
	2.29139	3.06578	0.000141504		4.979	6.4193	0.000141504		2.34132	12.1135	0.000141504		2.48459	2.47588	0.000141504		2.07186	5.13236	0.000141504		1.84057	7.77124	0.000141504		2.16333	6.52691	0.000141504		2.2722	2.70325	0.000141504		2.56193	3.2803	0.000141504		2.24258	5.35255	0.000141504		2.0386	5.47626	0.000141504		1.92116	2.34126	0.000141504
	2.4208	3.82331	0.000176468		5.58324	8.00543	0.000176468		2.50494	15.1066	0.000176468		2.63027	3.08764	0.000176468		2.1998	6.40051	0.000176468		2.0067	9.69142	0.000176468		2.29524	8.13964	0.000176468		2.44766	3.37119	0.000176468		2.71737	4.09082	0.000176468		2.41309	6.67511	0.000176468		2.20596	6.82938	0.000176468		2.0612	2.91976	0.000176468
	2.56594	4.768	0.000220071		6.2751	9.98348	0.000220071		2.69485	18.8393	0.000220071		2.79227	3.85057	0.000220071		2.33882	7.98201	0.000220071		2.21077	12.0861	0.000220071		2.44644	10.1508	0.000220071		2.65015	4.20418	0.000220071		2.90417	5.10162	0.000220071		2.60864	8.32445	0.000220071		2.39973	8.51684	0.000220071		2.22442	3.6412	0.000220071
	2.73231	5.94612	0.000274448		7.05899	12.4503	0.000274448		2.91806	23.4942	0.000274448		2.97631	4.802	0.000274448		2.49338	9.95427	0.000274448		2.46304	15.0724	0.000274448		2.62304	12.659	0.000274448		2.88822	5.24298	0.000274448		3.13002	6.36217	0.000274448		2.83681	10.3813	0.000274448		2.62707	10.6213	0.000274448		2.41907	4.54091	0.000274448
	2.92614	7.41534	0.000342261		7.9405	15.5266	0.000342261		3.18223	29.2994	0.000342261		3.18882	5.98852	0.000342261		2.66984	12.4139	0.000342261		2.77691	18.7966	0.000342261		2.8327	15.7869	0.000342261		3.17342	6.53846	0.000342261		3.40469	7.93419	0.000342261		3.10776	12.9464	0.000342261		2.89794	13.2456	0.000342261		2.65627	5.66291	0.000342261
	3.15477	9.24759	0.00042683		8.92965	19.3631	0.00042683		3.49555	36.539	0.00042683		3.43725	7.46821	0.00042683		2.87632	15.4812	0.00042683		3.16981	23.441	0.00042683		3.08494	19.6877	0.00042683		3.52096	8.15404	0.00042683		3.74066	9.89464	0.00042683		3.4348	16.1454	0.00042683		3.22574	16.5185	0.00042683		2.95038	7.06215	0.00042683
	3.42707	11.5326	0.000532295		10.0448	24.1475	0.000532295		3.86704	45.5673	0.000532295		3.73051	9.31352	0.000532295		3.12275	19.3064	0.000532295		3.66437	29.2331	0.000532295		3.39155	24.5523	0.000532295		3.95059	10.1688	0.000532295		4.1539	12.3395	0.000532295		3.83512	20.1347	0.000532295		3.62774	20.6	0.000532295		3.31939	8.80713	0.000532295
	3.75384	14.3821	0.000663819		11.3168	30.114	0.000663819		4.30738	56.8265	0.000663819		4.07946	11.6148	0.000663819		3.42126	24.0768	0.000663819		4.28962	36.4562	0.000663819		3.76722	30.6189	0.000663819		4.48771	12.6814	0.000663819		4.66481	15.3884	0.000663819		4.3309	25.1097	0.000663819		4.12556	25.6901	0.000663819		3.78553	10.9833	0.000663819
	4.14831	17.9358	0.000827841		12.7938	37.5549	0.000827841		4.83009	70.8677	0.000827841		4.49758	14.4847	0.000827841		3.78711	30.0259	0.000827841		5.08211	45.4641	0.000827841		4.23037	38.1844	0.000827841		5.16498	15.8148	0.000827841		5.29929	19.1908	0.000827841		4.95082	31.3141	0.000827841		4.74579	32.0378	0.000827841		4.37655	13.6971	0.000827841
	4.62679	22.3675	0.00103239		14.5451	46.8343	0.00103239		5.45301	88.3783	0.00103239		5.00166	18.0637	0.00103239		4.23995	37.445	0.00103239		6.08639	56.6978	0.00103239		4.80429	47.6194	0.00103239		6.02413	19.7225	0.00103239		6.08984	23.9326	0.00103239		5.73233	39.0514	0.00103239		5.52075	39.954	0.00103239		5.12721	17.0815	0.00103239
	5.21005	27.8943	0.00128748		16.6667	58.4065	0.00128748		6.1994	110.216	0.00128748		5.61314	22.527	0.00128748		4.8055	46.6972	0.00128748		7.35429	70.7072	0.00128748		5.51852	59.3856	0.00128748		7.11797	24.5957	0.00128748		7.07669	29.846	0.00128748		6.7243	48.7006	0.00128748		6.4895	49.8261	0.00128748		6.08066	21.3022	0.00128748
	5.9256	34.7866	0.00160561		19.2897	72.838	0.00160561		7.09897	137.449	0.00160561		6.36011	28.0932	0.00160561		5.51753	58.2356	0.00160561		8.94231	88.1782	0.00160561		6.41048	74.0591	0.00160561		8.51158	30.673	0.00160561		8.30882	37.2207	0.00160561		7.99013	60.734	0.00160561		7.69866	62.1376	0.00160561		7.28895	26.5657	0.00160561
	6.81112	43.382	0.00200233		22.5942	90.8355	0.00200233		8.18921	171.411	0.00200233		7.28061	35.0347	0.00200233		6.42064	72.6249	0.00200233		10.9075	109.966	0.00200233		7.52733	92.3583	0.00200233		10.2816	38.252	0.00200233		9.84464	46.4175	0.00200233		9.61032	75.7406	0.00200233		9.20275	77.4911	0.00200233		8.81224	33.1298	0.00200233
	7.91893	54.1012	0.00249709		26.8322	113.28	0.00249709		9.51794	213.764	0.00249709		8.42716	43.6913	0.00249709		7.57425	90.5697	0.00249709		13.3041	137.137	0.00249709		8.9281	115.179	0.00249709		12.5121	47.7037	0.00249709		11.7521	57.8867	0.00249709		11.6835	94.4553	0.00249709		11.0639	96.6383	0.00249709		10.7165	41.3158	0.00249709
	9.32141	67.469	0.00311409		32.3587	141.27	0.00311409		11.148	266.583	0.00311409		9.87316	54.487	0.00311409		9.05865	112.948	0.00311409		16.1849	171.022	0.00311409		10.6862	143.638	0.00311409		15.2855	59.4907	0.00311409		14.1079	72.1898	0.00311409		14.3242	117.794	0.00311409		13.3509	120.517	0.00311409		13.0697	51.5244	0.00311409
	11.1176	84.1399	0.00388355		39.6771	176.176	0.00388355		13.1648	332.453	0.00388355		11.7222	67.9501	0.00388355		10.9844	140.857	0.00388355		19.6138	213.28	0.00388355		12.8921	179.13	0.00388355		18.6725	74.1902	0.00388355		16.9961	90.0271	0.00388355		17.6583	146.9	0.00388355		16.1396	150.295	0.00388355		15.9395	64.2555	0.00388355
	13.4437	104.93	0.00484313		49.5018	219.708	0.00484313		15.6876	414.598	0.00484313		14.1226	84.7398	0.00484313		13.5074	175.661	0.00484313		23.6911	265.979	0.00484313		15.6577	223.391	0.00484313		22.7285	92.5217	0.00484313		20.5091	112.272	0.00484313		21.8206	183.197	0.00484313		19.5243	187.431	0.00484313		19.4014	80.1324	0.00484313
	16.4904	130.857	0.00603981		62.8556	273.995	0.00603981		18.8847	517.04	0.00603981		17.2913	105.678	0.00603981		16.8513	219.065	0.00603981		28.5952	331.7	0.00603981		19.1225	278.588	0.00603981		27.5092	115.383	0.00603981		24.7589	140.013	0.00603981		26.9662	228.463	0.00603981		23.6472	233.743	0.00603981		23.5764	99.9322	0.00603981
	20.5348	163.19	0.00753218		81.2276	341.696	0.00753218		22.9941	644.795	0.00753218		21.5527	131.79	0.00753218		21.3446	273.193	0.00753218		34.6361	413.659	0.00753218		23.467	347.424	0.00753218		33.1143	143.893	0.00753218		29.9142	174.609	0.00753218		33.3079	284.913	0.00753218		28.7489	291.498	0.00753218		28.7074	124.624	0.00753218
	25.9941	203.513	0.00939329		106.849	426.125	0.00939329		28.3515	804.117	0.00939329		27.4036	164.354	0.00939329		27.4792	340.696	0.00939329		42.3286	515.869	0.00939329		28.9371	433.269	0.00939329		39.7575	179.447	0.00939329		36.2741	217.752	0.00939329		41.1839	355.312	0.00939329		35.235	363.524	0.00939329		35.2655	155.418	0.00939329
	33.5196	253.798	0.0117143		143.178	531.416	0.0117143		35.433	1002.8	0.0117143		35.6245	204.964	0.0117143		36.0105	424.878	0.0117143		52.5015	643.335	0.0117143		35.8902	540.324	0.0117143		47.851	223.786	0.0117143		44.382	271.556	0.0117143		51.1551	443.106	0.0117143		43.7782	453.347	0.0117143		44.0752	193.819	0.0117143
	44.1599	316.509	0.0146087		195.767	662.723	0.0146087		44.9265	1250.59	0.0146087		47.4791	255.608	0.0146087		48.1258	529.861	0.0146087		66.4713	802.296	0.0146087		44.8726	673.832	0.0146087		58.1137	279.081	0.0146087		55.185	338.655	0.0146087		64.1478	552.593	0.0146087		55.4749	565.364	0.0146087		56.4874	241.71	0.0146087
	59.6499	394.715	0.0182184		273.801	826.474	0.0182184		57.8573	1559.59	0.0182184		65.0804	318.766	0.0182184		65.7295	660.783	0.0182184		86.3316	1000.53	0.0182184		56.745	840.329	0.0182184		71.729	348.039	0.0182184		70.2694	422.333	0.0182184		81.682	689.132	0.0182184		72.0983	705.059	0.0182184		74.6804	301.434	0.0182184
	82.9337	492.244	0.0227199		392.912	1030.69	0.0227199		75.8108	1944.95	0.0227199		92.0897	397.529	0.0227199		91.9352	824.055	0.0227199		115.458	1247.75	0.0227199		72.8886	1047.96	0.0227199		90.6074	434.035	0.0227199		92.2527	526.687	0.0227199		106.254	859.409	0.0227199		96.5405	879.271	0.0227199		102.217	375.915	0.0227199
	119.145	613.872	0.0283338		580.378	1285.36	0.0283338		101.324	2425.53	0.0283338		135.103	495.754	0.0283338		131.977	1027.67	0.0283338		159.429	1556.06	0.0283338		95.555	1306.9	0.0283338		117.85	541.281	0.0283338		125.484	656.825	0.0283338		142.008	1071.76	0.0283338		133.641	1096.53	0.0283338		145.111	468.799	0.0283338
	177.569	765.553	0.0353347		884.992	1602.95	0.0353348		138.584	3024.85	0.0353348		206.554	618.249	0.0353348		195.055	1281.6	0.0353348		227.761	1940.55	0.0353348		128.499	1629.83	0.0353348		158.595	675.025	0.0353348		177.353	819.119	0.0353348		195.97	1336.58	0.0353348		191.797	1367.47	0.0353348		213.963	584.634	0.0353348
	275.892	954.713	0.0440655		1396.3	1999.03	0.0440656		194.737	3772.25	0.0440656		331.245	771.011	0.0440656		298.344	1598.26	0.0440656		337.359	2420.03	0.0440656		178.21	2032.54	0.0440656		221.63	841.816	0.0440656		260.883	1021.51	0.0440656		280.489	1666.83	0.0440656		286.282	1705.35	0.0440656		328.466	729.091	0.0440656
	450.468	1190.61	0.0549536		2284.47	2492.96	0.0549537		282.519	4704.33	0.0549537		562.49	961.52	0.0549537		476.421	1993.18	0.0549537		519.774	3018	0.0549537		256.49	2534.76	0.0549537		322.62	1049.82	0.0549537		400.151	1273.92	0.0549537		418.306	2078.69	0.0549537		446.552	2126.73	0.0549537		527.666	909.241	0.0549537
	784.237	1484.8	0.0685321		3891.17	3108.95	0.0685321		426.084	5866.72	0.0685321		1026.71	1199.1	0.0685321		805.606	2485.67	0.0685321		837.52	3763.71	0.0685321		386.24	3161.06	0.0685321		490.992	1309.22	0.0685321		642.473	1588.69	0.0685321		653.874	2592.31	0.0685321		733.977	2652.22	0.0685321		896.124	1133.9	0.0685321
	1493.23	1851.67	0.0854656		6958.08	3877.13	0.0854656		675.381	7316.32	0.0854656		2063.94	1495.38	0.0854656		1474.56	3099.85	0.0854656		1424.14	4693.68	0.0854656		615.637	3942.13	0.0854656		785.771	1632.71	0.0854656		1088.17	1981.24	0.0854656		1080.76	3232.84	0.0854656		1289.85	3307.55	0.0854656		1640.1	1414.08	0.0854656
	3238.85	2309.2	0.106583		13244.8	4835.13	0.106583		1145.58	9124.1	0.106583		4745.79	1864.88	0.106583		3020.4	3865.79	0.106583		2593.56	5853.43	0.106583		1056.7	4916.18	0.106583		1335.45	2036.13	0.106583		1972.32	2470.78	0.106583		1915.06	4031.63	0.106583		2483.29	4124.81	0.106583		3345.89	1763.48	0.106583
	8499.63	2879.78	0.132919		27308.5	6029.83	0.132919		2139.11	11378.6	0.132919		13204.8	2325.67	0.132919		7271.25	4820.98	0.132919		5179.31	7299.75	0.132919		2004.38	6130.92	0.132919		2450.18	2539.24	0.132919		3923.61	3081.28	0.132919		3717.25	5027.81	0.132919		5445.48	5144.01	0.132919		8033.96	2199.22	0.132919
	29385.9	3591.34	0.165761		62008	7519.74	0.165761		4586.19	14190.1	0.165761		48210.7	2900.31	0.165761		22066.3	6012.19	0.165761		11765.3	9103.44	0.165761		4367.82	7645.8	0.165761		4983.79	3166.66	0.165761		8934.68	3842.63	0.165761		8171.48	6270.12	0.165761		14432.9	6415.03	0.165761		24635.9	2742.62	0.165761
	150870	4478.72	0.206719		156533	9377.78	0.206719		11995.6	17696.3	0.206719		259127	3616.95	0.206719		92938.5	7497.73	0.206719		32137.5	11352.8	0.206719		11587.4	9534.99	0.206719		11721.3	3949.1	0.206719		24868.9	4792.1	0.206719		21402.7	7819.4	0.206719		50497.5	8000.11	0.206719		108459	3420.29	0.206719
[truncated: 8 more columns]

## Sheet: Supplementary Fig.3
	Average Annual Loss (AAL) as a fraction (per thousand) of its corresponding regional/sectoral yearly production to see how risky each sector is within the corresponding region
		R1	R2	R3	R4	R5	R6	R7	R8	R9	R10	R11	R12	R13	R14	R15
	S1	2.32109	1.51716	1.74831	2.68073	2.84911	2.58447	1.49923	1.38948	1.54998	1.51707	1.29752	1.58265	1.3096	0.666725	0.734105
	S2	0.669958	0.359959	0.422425	0.640565	0.679617	0.593885	0.360701	0.334964	0.352483	0.352926	0	0	0	0.105328	0.162249
	S3	2.28843	1.43689	1.66901	2.65788	2.81564	2.46954	1.40364	1.31599	1.47189	1.42521	1.23852	1.53444	1.25123	0.523671	0.66094
	S4	2.10543	1.23396	1.33907	2.38272	2.61846	2.37442	1.20708	1.10222	1.26251	1.17829	1.03095	1.36892	1.06809	0.320066	0.456723
	S5	2.17367	1.1755	1.43243	2.34876	2.61728	2.49723	1.41137	1.21168	1.48351	1.40754	1.21462	1.55251	1.27285	0.38954	0.542678
	S6	1.85031	1.03446	1.18803	2.40515	2.81956	2.51534	1.0454	0.97226	1.17208	1.12278	0.838155	1.17772	0.85346	0.225419	0.323283
	S7	2.31825	1.34519	1.48968	2.72352	2.9815	2.75424	1.41486	1.30901	1.54437	1.45752	1.23216	1.60453	1.29422	0.463245	0.538489
	S8	1.8808	1.12458	1.28368	2.06092	2.13023	2.04047	1.24042	1.16912	1.31105	1.22545	1.10883	1.33262	1.13655	0.525792	0.571826
	S9	1.84659	1.10605	1.33869	2.22693	2.22957	2.05347	1.10304	1.04672	1.21005	1.09661	0.957239	1.20691	0.990785	0.260028	0.371173
	S10	1.81263	1.04638	1.18207	1.88983	2.03626	1.9982	1.15358	1.07476	1.23266	1.15314	1.02211	1.26486	1.04908	0.381481	0.462355
	S11	1.45136	1.01683	0.991161	1.53393	1.60437	1.73687	1.27261	1.19061	1.32744	1.30312	1.22487	1.36145	1.27146	1.04709	0.911341
	S12	1.32809	1.13957	1.14833	1.39208	1.48573	1.5327	1.30732	1.25365	1.31202	1.29164	1.24399	1.30959	1.28889	1.14713	1.1072
	Contribution of each economic sector to the corresponding regional AAL of production for the 15 regions of Chile
		R1	R2	R3	R4	R5	R6	R7	R8	R9	R10	R11	R12	R13	R14	R15
	S1	0.116006	0.0294161	0.00369539	0.0480069	0.12706	0.0504558	0.0123376	0.208784	0.158596	0.078338	0.139121	0.148498	0.199874	0.516436	0.0680705
	S2	0.00833161	0.13603	0.221071	0.12272	0.100512	0.0217083	0.00526025	0.0612958	0.00265894	8.11396e-05	0	0	0	0.00347906	0.0238901
	S3	0.141936	0.165606	0.151547	0.0417547	0.0624701	0.311562	0.207069	0.215511	0.230549	0.373038	0.197912	0.339244	0.312622	0.0483019	0.30441
	S4	0.0231161	0.0306879	0.0616437	0.11197	0.0383778	0.0573476	0.0209274	0.0416366	0.101322	0.0807546	0.018983	0.0404495	0.0278213	0.00422191	0.0270012
	S5	0.0924996	0.103941	0.236661	0.280464	0.140957	0.0855765	0.0672552	0.0991434	0.0986659	0.0770402	0.109149	0.0847644	0.0704948	0.0384947	0.0814847
	S6	0.0866126	0.135973	0.0477337	0.0664812	0.12617	0.0797898	0.166263	0.0687714	0.0640888	0.0536507	0.0671517	0.0563838	0.0488186	0.0171834	0.0421952
	S7	0.225697	0.132141	0.0944172	0.0912462	0.132351	0.179643	0.140102	0.0678482	0.096145	0.0993216	0.105619	0.0927561	0.099155	0.0538932	0.0841704
	S8	0.00748577	0.0307534	0.0325861	0.0484718	0.0241057	0.0162099	0.0708908	0.0263244	0.00783729	0.0177796	0.0212815	0.0256605	0.020247	0.012402	0.0327461
	S9	0.0563786	0.0399241	0.0197214	0.035408	0.0623974	0.0569821	0.0566703	0.039091	0.0513054	0.0446426	0.0572663	0.0367957	0.0324503	0.0111927	0.0284346
	S10	0.0540288	0.0700826	0.081568	0.087404	0.0707266	0.0453948	0.119259	0.0465825	0.040885	0.0358015	0.0406257	0.0259712	0.0345706	0.0245523	0.0450792
	S11	0.0985499	0.0715116	0.0351998	0.0413354	0.0802608	0.0665638	0.0982335	0.0928559	0.101232	0.0969765	0.163018	0.0997572	0.101482	0.111635	0.110814
	S12	0.0893573	0.0539325	0.0141556	0.0247377	0.0346119	0.0287663	0.0357323	0.0321563	0.0467141	0.0425752	0.0798719	0.0497191	0.0524639	0.158208	0.151704

## Sheet: Supplementary Fig.4
	R1	Region of Arica and Parinacota																																															R2
	S1-Agricultural-forestry and fishing				S2-Mining				S3-Manufacturing industry				S4-Electricity, gas and waste management				S5-Construction				S6-Commerce, hotels and restaurants				S7-Transport, communications and information services				S8-Financial intermediation				S9-Real state and housing services				S10-Business services				S11-Personal services				S12-Public administration				S1-Agricultural-forestry and fishing
	S1				S2				S3				S4				S5				S6				S7				S8				S9				S10				S11				S12				S1
	Loss Exceedance Curve (LEC)				Loss Exceedance Curve (LEC)				Loss Exceedance Curve (LEC)				Loss Exceedance Curve (LEC)				Loss Exceedance Curve (LEC)				Loss Exceedance Curve (LEC)				Loss Exceedance Curve (LEC)				Loss Exceedance Curve (LEC)				Loss Exceedance Curve (LEC)				Loss Exceedance Curve (LEC)				Loss Exceedance Curve (LEC)				Loss Exceedance Curve (LEC)				Loss Exceedance Curve (LEC)
	Loss USD millions	ν(P)	Return Period (years)		Loss USD millions	ν(P)	Return Period (years)		Loss USD millions	ν(P)	Return Period (years)		Loss USD millions	ν(P)	Return Period (years)		Loss USD millions	ν(P)	Return Period (years)		Loss USD millions	ν(P)	Return Period (years)		Loss USD millions	ν(P)	Return Period (years)		Loss USD millions	ν(P)	Return Period (years)		Loss USD millions	ν(P)	Return Period (years)		Loss USD millions	ν(P)	Return Period (years)		Loss USD millions	ν(P)	Return Period (years)		Loss USD millions	ν(P)	Return Period (years)		Loss USD millions
	0.0031255	0.540276	1.8509		0.0007777	0.391756	2.55261		0.0038787	0.630374	1.58636		0.0006866	0.428876	2.33168		0.0026612	0.487617	2.05079		0.0029273	0.380923	2.6252		0.0060883	0.594252	1.68279		0.0002489	0.622221	1.60715		0.0019093	0.3752	2.66525		0.001864	0.585658	1.70748		0.0042463	0.781604	1.27942		0.0042076	0.780401	1.28139		0.0018754
	0.00389778	0.516679	1.93544		0.000969861	0.365986	2.73235		0.00483708	0.60206	1.66097		0.000856251	0.405705	2.46484		0.00331875	0.46954	2.12974		0.0036506	0.370045	2.70238		0.00759265	0.569049	1.75732		0.0003104	0.596699	1.67589		0.00238107	0.342755	2.91753		0.00232457	0.558198	1.79148		0.00529551	0.75729	1.3205		0.00524725	0.756662	1.32159		0.00233879
	0.00486087	0.492506	2.03043		0.0012095	0.340516	2.93672		0.00603227	0.573842	1.74264		0.00106782	0.38162	2.62041		0.00413878	0.450129	2.22158		0.00455263	0.358406	2.79013		0.00946871	0.540623	1.84972		0.000387097	0.569972	1.75447		0.0029694	0.311903	3.20612		0.00289895	0.529737	1.88773		0.00660397	0.731379	1.36728		0.00654379	0.731492	1.36707		0.00291668
	0.00606194	0.467956	2.13695		0.00150836	0.315049	3.1741		0.00752278	0.545728	1.83242		0.00133167	0.355953	2.80936		0.00516142	0.429779	2.32678		0.00567753	0.346007	2.89011		0.0118083	0.508749	1.96561		0.000482744	0.542232	1.84423		0.00370311	0.282856	3.53536		0.00361525	0.500513	1.99795		0.00823574	0.703956	1.42054		0.00816068	0.704964	1.41851		0.00363736
	0.00755978	0.443224	2.25619		0.00188105	0.290083	3.44728		0.00938157	0.517747	1.93144		0.00166071	0.329044	3.03911		0.00643675	0.408721	2.44666		0.00708038	0.332867	3.00421		0.014726	0.473469	2.11207		0.000602025	0.513714	1.94661		0.0046181	0.255954	3.90696		0.00450853	0.470806	2.12402		0.0102707	0.675157	1.48114		0.0101771	0.677196	1.47668		0.00453611
	0.00942771	0.418489	2.38955		0.00234584	0.266429	3.75334		0.0116997	0.490056	2.04058		0.00207105	0.301547	3.31623		0.0080272	0.387233	2.58242		0.00882986	0.319018	3.13462		0.0183647	0.434701	2.30043		0.000750778	0.484687	2.06319		0.00575918	0.231166	4.3259		0.00562254	0.44093	2.26793		0.0128085	0.645171	1.54998		0.0126917	0.648346	1.54239		0.00565693
	0.0117572	0.393885	2.53881		0.00292547	0.243675	4.10382		0.0145905	0.462668	2.16138		0.00258278	0.275323	3.6321		0.0100106	0.365324	2.73729		0.0110116	0.304516	3.2839		0.0229024	0.391536	2.55405		0.000936287	0.455446	2.19565		0.00718221	0.208481	4.7966		0.00701181	0.411212	2.43183		0.0159733	0.614231	1.62805		0.0158277	0.6186	1.61655		0.00705469
	0.0146623	0.369737	2.70462		0.00364833	0.221826	4.50805		0.0181957	0.435569	2.29585		0.00322096	0.2507	3.98883		0.0124841	0.34423	2.90504		0.0137325	0.289437	3.45498		0.0285613	0.351245	2.84702		0.00116763	0.426294	2.3458		0.00895686	0.187851	5.32338		0.00874435	0.381977	2.61796		0.0199201	0.582599	1.71645		0.0197386	0.588174	1.70018		0.00879783
	0.0182851	0.346203	2.88848		0.00454979	0.200912	4.97729		0.0226916	0.408701	2.44678		0.00401682	0.227818	4.38947		0.0155688	0.323651	3.08975		0.0171256	0.273882	3.65121		0.0356184	0.313831	3.18643		0.00145614	0.397528	2.51554		0.01117	0.169312	5.90624		0.010905	0.353521	2.82869		0.0248422	0.550552	1.81636		0.0246158	0.557299	1.79437		0.0109717
	0.0228032	0.323427	3.09189		0.00567399	0.181001	5.52483		0.0282984	0.381858	2.61878		0.00500933	0.206823	4.83505		0.0194157	0.303898	3.29058		0.0213572	0.257971	3.87641		0.0444193	0.280522	3.56478		0.00181594	0.36942	2.70695		0.01393	0.152711	6.5483		0.0135995	0.326098	3.06656		0.0309804	0.51836	1.92916		0.030698	0.526205	1.9004		0.0136826
	0.0284376	0.301524	3.31648		0.00707596	0.162231	6.16404		0.0352907	0.354762	2.81879		0.00624708	0.187752	5.32617		0.0242131	0.284896	3.51005		0.0266343	0.241848	4.13482		0.0553949	0.251407	3.97761		0.00226464	0.342191	2.92234		0.0173719	0.137889	7.25223		0.0169597	0.2999	3.33444		0.0386353	0.486261	2.05651		0.0382832	0.4951	2.0198		0.0170635
	0.0354642	0.280403	3.56629		0.00882435	0.144643	6.91358		0.0440106	0.32735	3.05483		0.00779067	0.170621	5.86093		0.0301959	0.266686	3.74973		0.0332153	0.225675	4.43115		0.0690823	0.226268	4.41954		0.0028242	0.316002	3.16454		0.0216643	0.124706	8.01889		0.0211503	0.275045	3.63577		0.0481816	0.45445	2.20046		0.0477425	0.464152	2.15446		0.0212797
	0.044227	0.260142	3.84406		0.0110048	0.128283	7.79528		0.0548851	0.300277	3.33026		0.00971565	0.155384	6.43566		0.037657	0.249087	4.01467		0.0414224	0.209625	4.77042		0.0861518	0.204731	4.88445		0.00352203	0.290941	3.43712		0.0270173	0.113024	8.84769		0.0263763	0.251575	3.97495		0.0600868	0.42306	2.36373		0.0595391	0.433482	2.3069		0.0265376
	0.055155	0.240743	4.15381		0.0137239	0.1132	8.83395		0.0684466	0.273519	3.65605		0.0121163	0.141892	7.04762		0.0469616	0.231872	4.31273		0.0516574	0.19388	5.15782		0.107439	0.185992	5.37656		0.00439228	0.267026	3.74495		0.033693	0.102715	9.73567		0.0328936	0.229467	4.35793		0.0749335	0.392162	2.54997		0.0742506	0.403151	2.48046		0.0330948
	0.0687832	0.222162	4.50123		0.0171149	0.0994389	10.0564		0.0853589	0.248113	4.03042		0.0151101	0.129937	7.69604		0.0585653	0.215078	4.64948		0.0644214	0.178622	5.59842		0.133986	0.169411	5.90281		0.00547757	0.244222	4.09464		0.0420182	0.0936641	10.6765		0.0410212	0.208646	4.7928		0.0934488	0.361777	2.76413		0.0925971	0.373172	2.67973		0.0412721
	0.0857787	0.204375	4.89297		0.0213438	0.0870288	11.4905		0.10645	0.223974	4.46481		0.0188436	0.119176	8.39098		0.0730361	0.198701	5.03269		0.0803392	0.164022	6.09674		0.167092	0.154765	6.46139		0.00683101	0.222467	4.49505		0.0524004	0.0857635	11.66		0.0511571	0.189027	5.29024		0.116539	0.331909	3.01288		0.115477	0.343532	2.91093		0.05147
	0.106974	0.187398	5.33624		0.0266176	0.0759402	13.1683		0.132753	0.201334	4.96687		0.0234996	0.109495	9.13281		0.0910825	0.182827	5.46966		0.10019	0.150233	6.65635		0.208379	0.141748	7.05477		0.00851888	0.201712	4.95757		0.0653479	0.0789039	12.6736		0.0637975	0.170541	5.86369		0.145334	0.302577	3.30495		0.14401	0.314225	3.18244		0.0641876
	0.133406	0.171255	5.83923		0.0331946	0.0661081	15.1267		0.165555	0.180351	5.54475		0.0293061	0.100604	9.93991		0.113588	0.167586	5.9671		0.124946	0.137374	7.27938		0.259867	0.12991	7.69761		0.0106238	0.181945	5.49618		0.0814946	0.0729696	13.7043		0.0795611	0.153161	6.52907		0.181245	0.273858	3.65153		0.179593	0.285294	3.50516		0.0800477
	0.166369	0.156004	6.41011		0.0413966	0.0574307	17.4123		0.206461	0.161029	6.21005		0.0365474	0.0922204	10.8436		0.141654	0.153065	6.53319		0.155819	0.125523	7.96667		0.324077	0.119015	8.40228		0.0132488	0.163205	6.12727		0.101631	0.067842	14.7401		0.0992198	0.136906	7.30426		0.226028	0.245913	4.06647		0.223968	0.256868	3.89305		0.0998266
	0.207477	0.141644	7.05994		0.0516252	0.0497888	20.0848		0.257475	0.143336	6.97663		0.0455778	0.0844325	11.8438		0.176655	0.139315	7.17797		0.19432	0.114713	8.7174		0.404153	0.108892	9.1834		0.0165225	0.145574	6.86936		0.126743	0.0634067	15.7712		0.123736	0.121826	8.2084		0.281877	0.218992	4.56638		0.279308	0.229175	4.36348		0.124493
	0.258742	0.12827	7.79605		0.0643812	0.0430657	23.2203		0.321095	0.127189	7.8623		0.0568396	0.0772749	12.9408		0.220305	0.126363	7.91372		0.242334	0.10495	9.52835		0.504014	0.0994218	10.0582		0.020605	0.129156	7.74257		0.15806	0.0595588	16.7901		0.15431	0.107982	9.26079		0.351526	0.1934	5.17063		0.348322	0.202518	4.93783		0.155253
	0.322674	0.115933	8.62569		0.0802891	0.0371645	26.9074		0.400434	0.112506	8.88838		0.070884	0.0707592	14.1324		0.27474	0.114207	8.756		0.302212	0.0961716	10.3981		0.628551	0.0905392	11.0449		0.0256962	0.114053	8.76783		0.197114	0.0562029	17.7927		0.192438	0.095426	10.4793		0.438384	0.169456	5.90123		0.434389	0.177241	5.64202		0.193615
	0.402403	0.104614	9.55893		0.100128	0.0320146	31.2358		0.499376	0.0992163	10.079		0.0883986	0.0647696	15.4394		0.342625	0.102838	9.72406		0.376885	0.0882915	11.3261		0.783859	0.0822276	12.1614		0.0320455	0.100344	9.96576		0.245819	0.0532506	18.7791		0.239987	0.0841893	11.878		0.546704	0.147437	6.78256		0.541722	0.153669	6.50748		0.241455
	0.501832	0.094263	10.6086		0.124868	0.0275656	36.277		0.622766	0.0872516	11.4611		0.110241	0.0592601	16.8748		0.427284	0.0922447	10.8407		0.470009	0.0811886	12.317		0.977541	0.0745046	13.422		0.0399635	0.0880656	11.3552		0.306558	0.050616	19.7566		0.299285	0.0742728	13.4639		0.681788	0.127533	7.8411		0.675575	0.132063	7.57214		0.301115
	0.625829	0.0848026	11.7921		0.155721	0.0237748	42.0614		0.776645	0.0765353	13.0659		0.13748	0.0542138	18.4455		0.532861	0.0824253	12.1322		0.586143	0.0747341	13.3808		1.21908	0.067404	14.8359		0.0498381	0.0772105	12.9516		0.382305	0.048214	20.7409		0.373235	0.0656383	15.235		0.850251	0.109823	9.10552		0.842502	0.112588	8.88194		0.375518
	0.780465	0.0761436	13.1331		0.194198	0.0205939	48.5581		0.968545	0.066977	14.9305		0.17145	0.0496204	20.153		0.664525	0.07338	13.6277		0.730972	0.0688024	14.5344		1.5203	0.0609558	16.4053		0.0621525	0.0677211	14.7664		0.476769	0.0459618	21.7572		0.465457	0.0582041	17.1809		1.06034	0.0942658	10.6083		1.05067	0.0953031	10.4928		0.468304
	0.973309	0.0681934	14.6642		0.242183	0.0179624	55.6718		1.20786	0.0584825	17.0991		0.213813	0.0454647	21.9951		0.828721	0.0651104	15.3585		0.911587	0.0632793	15.8029		1.89595	0.0551698	18.1258		0.0775097	0.0594971	16.8076		0.594573	0.0437826	22.8401		0.580466	0.0518458	19.288		1.32234	0.0807109	12.3899		1.31028	0.0801644	12.4744		0.584016
	1.2138	0.0608662	16.4295		0.302023	0.0158055	63.2691		1.50631	0.0509675	19.6204		0.266644	0.0417118	23.974		1.03349	0.0576161	17.3563		1.13683	0.0580661	17.2217		2.36442	0.0500252	19.9899		0.0966614	0.0524051	19.0821		0.741485	0.0416089	24.0333		0.723893	0.0464062	21.5488		1.64907	0.0689335	14.5067		1.63404	0.0670414	14.9161		0.72832
	1.51372	0.0540921	18.487		0.37665	0.0140372	71.2394		1.8785	0.0443635	22.5411		0.332529	0.0383082	26.1041		1.28885	0.0508879	19.651		1.41773	0.0530793	18.8397		2.94864	0.0454656	21.9947		0.120545	0.0462906	21.6026		0.924698	0.039386	25.3897		0.902759	0.0417121	23.9739		2.05654	0.0586707	17.0443		2.03779	0.0557428	17.9395		0.90828
	1.88774	0.0478219	20.9109		0.469716	0.0125672	79.572		2.34266	0.0386152	25.8966		0.414693	0.0351895	28.4176		1.60731	0.0448986	22.2724		1.76803	0.0482491	20.7258		3.67722	0.0414021	24.1534		0.150331	0.0409906	24.3958		1.15318	0.037072	26.9746		1.12582	0.0375923	26.6012		2.56468	0.0496615	20.1363		2.54131	0.0460445	21.7181		1.13271
	2.35418	0.0420281	23.7936		0.585777	0.0113101	88.4164		2.9215	0.0336676	29.7022		0.517159	0.0322896	30.9697		2.00446	0.0395964	25.2548		2.20489	0.0435206	22.9776		4.58581	0.0377252	26.5075		0.187476	0.0363454	27.5138		1.43812	0.0346383	28.8698		1.404	0.0338941	29.5036		3.19839	0.0416802	23.9922		3.16924	0.0377183	26.5124		1.41258
	2.93587	0.0367003	27.2477		0.730516	0.0101932	98.105		3.64338	0.0294501	33.9557		0.644943	0.0295492	33.8419		2.49974	0.0349035	28.6504		2.7497	0.038859	25.7341		5.71892	0.0343228	29.1352		0.233799	0.0322099	31.0463		1.79346	0.0320697	31.1821		1.75091	0.0304917	32.7958		3.98867	0.0345582	28.9367		3.95232	0.030555	32.7279		1.76162
	3.66129	0.0318365	31.4105		0.911019	0.00916151	109.152		4.54361	0.0258659	38.661		0.804302	0.0269209	37.1458		3.1174	0.0307242	32.5476		3.42912	0.0342558	29.1921		7.132	0.0310989	32.1554		0.291568	0.0284604	35.1366		2.2366	0.0293647	34.0545		2.18354	0.0272899	36.6435		4.97423	0.0281911	35.4721		4.92889	0.0243831	41.0119		2.19689
	4.56596	0.027434	36.4512		1.13612	0.00817899	122.264		5.66629	0.0227939	43.8714		1.00304	0.0243711	41.0322		3.88768	0.0269586	37.094		4.27641	0.0297332	33.6324		8.89423	0.0279866	35.7313		0.363611	0.0249989	40.0017		2.78924	0.026537	37.6832		2.72307	0.0242249	41.2799		6.2033	0.0225323	44.3808		6.14677	0.0190785	52.415		2.73972
	5.69416	0.0234822	42.5854		1.41684	0.00722592	138.391		7.06636	0.0201061	49.7361		1.25087	0.0218797	45.7046		4.84828	0.0235176	42.5213		5.33307	0.025342	39.4602		11.0919	0.0249505	40.0794		0.453456	0.0217563	45.9638		3.47844	0.0236165	42.3433		3.39591	0.0212621	47.032		7.73607	0.0175746	56.9001		7.66557	0.0145624	68.6699		3.41668
	7.10112	0.019961	50.0978		1.76693	0.00629607	158.829		8.81238	0.0176895	56.5306		1.55995	0.0194389	51.4433		6.04623	0.0203354	49.1754		6.65081	0.0211545	47.2712		13.8326	0.0219829	45.4899		0.565499	0.0186931	53.4956		4.33792	0.0206484	48.4298		4.235	0.0183948	54.363		9.64757	0.0133265	75.0384		9.55964	0.0107877	92.6978		4.2609
	8.85572	0.0168408	59.3795		2.20352	0.00539363	185.404		10.9898	0.0154634	64.669		1.9454	0.0170524	58.6427		7.54019	0.0173743	57.5562		8.29415	0.0172534	57.9595		17.2505	0.0190972	52.3636		0.705228	0.0157995	63.2929		5.40977	0.017692	56.5226		5.28142	0.0156393	63.9416		12.0314	0.00978811	102.165		11.9217	0.00771826	129.563		5.31372
	11.0439	0.0140872	70.9865		2.74798	0.00453002	220.749		13.7053	0.0133831	74.7209		2.42608	0.0147336	67.8719		9.40328	0.0146235	68.3832		10.3435	0.0137183	72.8953		21.5128	0.016321	61.2709		0.879482	0.0130895	76.397		6.74646	0.0148165	67.4923		6.58639	0.0130283	76.7562		15.0042	0.00693606	144.174		14.8674	0.00530951	188.341		6.62668
	13.7727	0.0116646	85.7295		3.42698	0.0037204	268.789		17.0917	0.0114339	87.4591		3.02554	0.0125044	79.9716		11.7267	0.0120905	82.7098		12.8993	0.0106125	94.2282		26.8284	0.0136897	73.0477		1.09679	0.0105926	94.4052		8.41344	0.0120954	82.6762		8.21382	0.0106031	94.3117		18.7116	0.00471875	211.921		18.541	0.00349768	285.904		8.26405
	17.1758	0.00954082	104.813		4.27375	0.00298013	335.555		21.3149	0.00961864	103.965		3.77312	0.0103939	96.2103		14.6243	0.00979172	102.127		16.0866	0.00797309	125.422		33.4574	0.0112417	88.9549		1.3678	0.00834382	119.849		10.4923	0.0095986	104.182		10.2434	0.0084051	118.975		23.335	0.00306132	326.656		23.1223	0.0021983	454.898		10.306
	21.4197	0.00768892	130.057		5.32974	0.00232199	430.664		26.5815	0.00794815	125.815		4.70541	0.00843523	118.55		18.2378	0.00774367	129.138		20.0614	0.00580554	172.249		41.7244	0.00901235	110.959		1.70576	0.00637387	156.89		13.0848	0.00738375	135.433		12.7744	0.00646771	154.614		29.1008	0.00187563	533.155		28.8356	0.00131338	761.396		12.8525
	26.7123	0.00608662	164.295		6.64666	0.00175418	570.067		33.1495	0.00643472	155.407		5.86807	0.00666123	150.122		22.7441	0.00595709	167.867		25.0183	0.00408564	244.759		52.034	0.00703002	142.247		2.12724	0.00470191	212.679		16.3179	0.00548839	182.203		15.9308	0.00481155	207.833		36.2912	0.00107017	934.434		35.9605	0.000742595	1346.63		16.0282
	33.3126	0.00471428	212.121		8.28897	0.00127948	781.568		41.3404	0.00508824	196.532		7.318	0.00509865	196.13		28.3639	0.00443479	225.49		31.2001	0.00276673	361.437		64.891	0.00531242	188.238		2.65285	0.00333134	300.179		20.3499	0.00392604	254.709		19.8671	0.00344201	290.528		45.2584	0.000557293	1794.39		44.8459	0.000394395	2535.53		19.9886
	41.5437	0.00355334	281.426		10.3371	0.000895512	1116.68		51.5552	0.00391399	255.494		9.12619	0.00376362	265.702		35.3723	0.00317176	315.282		38.9093	0.00178984	558.709		80.9249	0.00386545	258.702		3.30835	0.00224974	444.496		25.3782	0.0026871	372.148		24.776	0.00234987	425.556		56.4412	0.000257377	3885.35		55.9269	0.000193863	5158.29		24.9276
	51.8087	0.0025861	386.682		12.8913	0.000595896	1678.14		64.2939	0.0029117	343.441		11.3812	0.00265996	375.946		44.1124	0.00215652	463.71		48.5233	0.00109332	914.649		100.92	0.00268395	372.586		4.1258	0.00143199	698.329		31.6488	0.00174407	573.373		30.8979	0.00151416	660.433		70.3872	0.000101174	9883.93		69.7457	8.5711e-05	11667.1		31.0869
	64.6101	0.00179662	556.601		16.0765	0.000371749	2689.99		80.1801	0.00207618	481.653		14.1933	0.00178024	561.722		55.0121	0.00137239	728.657		60.5129	0.000619327	1614.65		125.857	0.00175412	570.086		5.14524	0.000844634	1183.94		39.4689	0.00105858	944.665		38.5324	0.000905657	1104.17		87.7791	3.18963e-05	31351.6		86.9791	3.24413e-05	30824.9		38.7681
	80.5745	0.0011711	853.901		20.0489	0.000212857	4697.99		99.9917	0.00139906	714.768		17.7003	0.00110878	901.89		68.605	0.000798337	1252.6		75.4649	0.000316473	3159.83		156.955	0.00105631	946.692		6.41657	0.000449673	2223.84		49.2212	0.000587643	1701.71		48.0534	0.000490088	2040.45		109.468	7.38163e-06	135471		108.471	9.72297e-06	102849		48.3473
	100.484	0.000697234	1434.24		25.0027	0.000108237	9238.95		124.699	0.000870771	1148.41		22.0739	0.00062464	1600.92		85.5565	0.000408867	2445.78		94.1115	0.000139687	7158.86		195.736	0.000566467	1765.33		8.00203	0.000207157	4827.27		61.3832	0.000287712	3475.7		59.9268	0.000230293	4342.3		136.517	1.09308e-06	914844		135.273	2.04642e-06	488657		60.2933
	125.312	0.000362489	2758.71		31.1806	4.6302e-05	21597.3		155.51	0.000481448	2077.07		27.5281	0.000303169	3298.49		106.696	0.000173058	5778.41		117.365	4.95198e-05	20193.9		244.101	0.000255485	3914.13		9.97924	7.68706e-05	13008.9		76.5503	0.000116694	8569.43		74.7341	8.7662e-05	11407.4		170.249	8.24564e-08	1.21276e+07		168.697	2.49028e-07	4.01562e+06		75.1911
	156.275	0.00015144	6603.27		38.885	1.51005e-05	66222.9		193.935	0.000219927	4546.97		34.33	0.000115739	8640.09		133.06	5.38225e-05	18579.6		146.365	1.23088e-05	81242.7		304.415	8.72185e-05	11465.5		12.445	2.01045e-05	49740.1		95.465	3.48454e-05	28698.2		93.2	2.37569e-05	42093.1		212.315	2.08302e-09	4.80073e+08		210.38	1.23164e-08	8.11924e+07		93.77
[truncated: 503 more columns]

[truncated: 7 more sheets: Supplementary Fig.5, Supplementary Fig.6, Supplementary Fig.7, Supplementary Fig.8, Supplementary Fig.9, Supplementary Fig.10, Supplementary Fig.11]
